# Supplementary material for: The Agrobacterium fabrum efflux pump PecM is produced in response to the plant exudate 4-hydroxybenzaldehyde to avoid disruption of central metabolism
Source: J Bacteriol. 2025 Jun 13;207(7):e00150-25. doi: 10.1128/jb.00150-25 (PMC12288460; doi:10.1128/jb.00150-25)
Supplement: Table S1 — Untargeted metabolomics dataset. [file jb.00150-25-s0002.xlsx]

## Sheet: Publication
	The Agrobacterium fabrum efflux pump PecM
	is produced in response to the plant exudate
	4-hydroxybenzaldehyde to avoid disruption of central metabolism
	Arpita Ghosh and Anne Grove
	Department of Biological Sciences
	Louisiana State University, Baton Rouge, LA 70803, USA

## Sheet: README
Sheet	Field	Description
report_results		The data in this sheet is used in generating the SECIM report. It is identical to data included in the other sheets, but positive and negative ionization mode data are combined and redundant results have been removed. Data in this sheet can be linked to the complete lists of analyzed peaks in other sheets by the "row.mode" column.
report_results	row.mode	The unique row identifier and ionization mode of the row. This field can be used to link a result to the complete (un-reduced) results in other sheets.
report_results	contrast	contrast
report_results	Compound.name	Compound name as identified by SECIM internal database or HMDB (via R package metid). If peak could not be identified by either method, the peak's mz_RT is used.
report_results	Metabolite	Unique row identifier
report_results	estimate	Left side contrast - Right side contrast
report_results	estimate1	Left side contrast
report_results	estimate2	Right side contrast
report_results	statistic	test statistic
report_results	p.value	p value
report_results	parameter	test parameter
report_results	conf.low	95% CI low of estimate
report_results	conf.high	95% CI high of estimate
report_results	method	test method
report_results	alternative	alternative hypothesis
report_results	mz	peak's mz
report_results	rt	peak's retention time
report_results	KEGG	KEGG ID (if identified)
report_results	Class	KEGG Class
report_results	Subclass_1	KEGG subclass 1
report_results	Subclass_2	KEGG subclass 2
report_results	Subclass_3	KEGG subclass 3
report_results	Subclass_4	KEGG subclass 4
report_results	Level	Confidence level of ID (1 for peaks identified with SECIM database, 3 if HMDB via metid.)
report_results	CAS.ID	metid: CAS database ID
report_results	HMDB.ID	metid: HMDB database ID
report_results	Lab.ID	metid: internatl metid database ID
report_results	Adduct	metid: Adduct for match
report_results	mz.error	metid: error for match
report_results	mz.match.score	metid: mz match score
report_results	Total.score	metid: total score (same as mz match score when RT is not used for matching)
report_results	Database	metid: Database used for searching
report_results	B12	Left side proceeded data mean
report_results	PBS	Right side proceeded data mean
report_results	FC	Fold-Change (processed data) Left side/ Right side
report_results	log2FC	log2(Fold-Change)
report_results	Confidence	Low-confidence tag for peaks with a "3" level identification
report_results	Row.names.x	Redundant with "Metabolite" field
report_results	Sample_name	The processed but un-normalized peak intensity data
report_results	Row.names.y	Redundant with "Metabolite" field
report_results	mode	The ionization mode in which the data was obtained
report_results	norm.Sample_name	The processed and normalized peak intensity data
Pos.ttest.metab		The full results of the t-test for every peak analyzed in positive ionization mode. All rows and fields can be linked to "report_results" using the descriptions above
Pos.processed.data		The full processed peak intensity data for every peak analyzed in positive ionization mode. All rows and fields can be linked to "report_results" using the descriptions above
Pos.normalized.data		The ful normalized peak intensity data for every peak analyzed in positive ionization mode. All rows and fields can be linked to "report_results" using the descriptions above
Neg.ttest.metab		The full results of the t-test for every peak analyzed in negative ionization mode. All rows and fields can be linked to "report_results" using the descriptions above
Neg.processed.data		The full processed peak intensity data for every peak analyzed in negative ionization mode. All rows and fields can be linked to "report_results" using the descriptions above
Neg.normalized.data		The ful normalized peak intensity data for every peak analyzed in negative ionization mode. All rows and fields can be linked to "report_results" using the descriptions above
metadata		metadata sheet including all variables used for statistical analysis.

## Sheet: report_results
row.mode	contrast	compound	estimate	estimate1	estimate2	statistic	p.value	adj.p.value	parameter	conf.low	conf.high	method	alternative	rt	mz	KEGG	Class	Subclass_1	Subclass_2	Subclass_3	Subclass_4	Level	CAS.ID	Lab.ID	Adduct	mz.error	mz.match.score	Total.score	Database	PecM_Mut	WT	FC	log2FC	11_PecMMut1	6_WT3	8_PecMMut3	10_WT1	17_PecMMut2	12_WT2	row.ID	mode	norm.11_PecMMut1	norm.6_WT3	norm.8_PecMMut3	norm.10_WT1	norm.17_PecMMut2	norm.12_WT2
100_Neg	PecM_Mut - WT	110.899_0.73	0.469419481215472	0.234709740607736	-0.234709740607736	1.37234123005181	0.282073749323505	0.779139483280464	2.44998413357515	-0.771363275628384	1.71020223805933	Welch Two Sample t-test	two.sided	0.73	110.899							NA				NA	NA	NA		2618051.1	1632876.40666667	1.60333696372309	0.681077659930731	1948314	1780480.9	3321986.8	155961.52	2583852.5	2962186.8	100	Neg	0.0269883122121554	-0.146887190222741	0.398126196619382	-0.83478392031945	0.279014712991671	0.277541888718983
1006_Pos	PecM_Mut - WT	2-Hydroxymethylserine	-0.316547209828901	-0.15827360491445	0.158273604914451	-0.643638057097988	0.585036647840437	0.999151906182531	2.02549175136282	-2.40731466383395	1.77422024417615	Welch Two Sample t-test	two.sided	0.82	118.0505	C03059						3		C03059	(M+H-H2O)+	1.56343710248308	0.952289007011008	0.952289007011008	KEGG_1.0	11713798.5333333	12599376	0.929712593173927	-0.105143297468896	1978034.6	11293148	16475059	11485407	16688302	15019573	1006	Pos	-1.13840491320095	0.155799106881283	0.308533475726587	0.0917561556948134	0.355050622731014	0.227265552167257
1009_Pos	PecM_Mut - WT	L-ORNITHINE+Na: 0.910	-0.0738833233550659	-0.0369416616775329	0.036941661677533	-0.282127933007218	0.79441714884022	0.999151906182531	3.34482437700648	-0.8607394543395	0.712972807629368	Welch Two Sample t-test	two.sided	0.6661314	155.079206647624							1								8245174.16666667	8859173.33333333	0.930693401792191	-0.103622115678946	6010917.5	5808020	10442589	10477500	8282016	10292000	1009	Pos	-0.26295874470901	-0.397657811148061	0.214013902489512	0.336349937813373	-0.0618801428131006	0.172132858367287
101_Neg	PecM_Mut - WT	Monobasic calcium phosphate	0.215002393570331	0.107501196785165	-0.107501196785165	0.813250884841279	0.49537953850424	0.779139483280464	2.17817083936082	-0.837833198114078	1.26783798525474	Welch Two Sample t-test	two.sided	0.73	214.8839	C13556						3	7758-23-8	C13556	(M-H2O-H)-	2.85288975497622	0.960122018713818	0.960122018713818	KEGG_1.0	3232355.93333333	2505894.75666667	1.28990091253194	0.367260245114173	3229782.8	3343055	3277865.5	357020.47	3189419.5	3817608.8	101	Neg	0.182353846482992	0.10263411039659	0.0011086759039457	-0.621964359196141	0.139041067968558	0.196826658444055
1014_Pos	PecM_Mut - WT	L-Threonine	-0.428229976051637	-0.214114988025818	0.214114988025819	-3.74439157828545	0.0404148930809222	0.999151906182531	2.67332660869155	-0.818693909549565	-0.0377660425537086	Welch Two Sample t-test	two.sided	0.89	161.0919	C00188	Peptides	Amino acids	Common amino acids	none	none	3	72-19-5	C00188	(M+CH3CN+H)+	0.136279289932872	0.999628628078338	0.999628628078338	KEGG_1.0	1149616.03333333	1522865.33333333	0.754903278819138	-0.405636282379116	991258.3	1357294.8	1200933.8	1354556.1	1256656	1856745.1	1014	Pos	-0.218803312782631	0.203800348893672	-0.287809006204717	0.0366238523499029	-0.135732645090106	0.401920762833881
1015_Pos	PecM_Mut - WT	WR 1065	0.311285965020182	0.15564298251009	-0.155642982510091	1.88550438760291	0.19942355892233	0.999151906182531	2.00939911068743	-0.395882717116833	1.0184546471572	Welch Two Sample t-test	two.sided	0.88	173.0509	C07651						3	31098-42-7	C07651	(M+K)+	0.373873954941928	0.997208269463926	0.997208269463926	KEGG_1.0	120653.863333333	102735.098	1.17441717273033	0.231944969029245	103619.96	87149.62	132976.86	122637.69	125364.77	98417.984	1015	Pos	0.144320201665337	-0.255144529948574	0.171078525334785	0.166415052532738	0.151530220530149	-0.378199470114438
102_Neg	PecM_Mut - WT	1,2,3,4-Tetrachlorobenzene	0.221413740245423	0.110706870122712	-0.110706870122712	0.819190139719339	0.493181056777253	0.779139483280464	2.16038438911716	-0.862583729377779	1.30541120986863	Welch Two Sample t-test	two.sided	0.73	212.8873	C18236						3	634-66-2	C18236	(M-H)-	8.6745879499972	0.686435934184573	0.686435934184573	KEGG_1.0	5194664.5	4020232.46666667	1.29213037879551	0.36975164847743	5151246.5	5641338	5261585	557827.4	5171162	5861532	102	Neg	0.173507975680166	0.172184251540673	0.00511864456482751	-0.640324425146994	0.153493990123142	0.136019563238186
1026_Pos	PecM_Mut - WT	ALPHA-AMINOADIPATE/N-METHYL-L-GLUTAMATE-NH3: 0.720	-0.409432930967495	-0.204716465483748	0.204716465483747	-1.49893951616234	0.208696114330888	0.999151906182531	3.97506916396153	-1.1696939941297	0.350828132194708	Welch Two Sample t-test	two.sided	0.75745374	145.049652993112							1								652425.266666667	972343.446666667	0.670982325127273	-0.57565333112521	715321.5	600554.44	525005.5	1164544.1	716948.8	1151931.8	1026	Pos	0.0769522957592814	-0.190639883109037	-0.554234877117967	0.461961164478035	-0.136866815092557	0.342828115082244
1029_Pos	PecM_Mut - WT	Cyclohexanol	0.0988739669203048	0.0494369834601527	-0.0494369834601521	0.421231391163875	0.704102040781512	0.999151906182531	2.77103061306926	-0.684291480180541	0.88203941402115	Welch Two Sample t-test	two.sided	0.81	142.1226	C00854						3	108-93-0	C00854	(M+CH3CN+H)+	0.0230582050164685	0.999989366440165	0.999989366440165	KEGG_1.0	291509.27	272147.826666667	1.07114311207433	0.0991512469290747	218603.06	218162.78	400771.75	276772.9	255153	321507.8	1029	Pos	-0.13800548518504	-0.233096050343265	0.476822069085207	-0.00565269298242214	-0.190505633519709	0.0904377929452307
103_Neg	PecM_Mut - WT	METHYL BETA-D-GALACTOSIDE+Cl: 0.681	0.0870116459864057	0.0435058229932031	-0.0435058229932027	0.175183814119168	0.869848736350453	0.923792844031101	3.80965841407419	-1.31961701465415	1.49364030662696	Welch Two Sample t-test	two.sided	0.74499995	229.048350578798							1								872837.42	819362.246666667	1.06526438525924	0.0912115337053327	344573.22	517937.3	1529530.1	62367.84	744408.94	1877781.6	103	Neg	-0.512263392068522	-0.261241852930435	0.557343597605676	-0.580552525496933	0.0854372634424552	0.71127690944776
1035_Pos	PecM_Mut - WT	123.5943_0.89	-0.0464357889418096	-0.0232178944709046	0.023217894470905	-0.247716732496072	0.820868614645416	0.999151906182531	2.89674148464482	-0.655214517690174	0.562342939806555	Welch Two Sample t-test	two.sided	0.89	123.5943															1253725.16666667	1308130.01666667	0.958410212053208	-0.0612848144734876	1003241.7	1018102.75	1375305.6	1277549.8	1382628.2	1628737.5	1035	Pos	-0.174119248487722	-0.259784492020749	-0.00346116178836085	0.00606739250547305	0.107926726863369	0.323370782927991
1036_Pos	PecM_Mut - WT	83.5364_0.9	-0.0341363902396749	-0.0170681951198379	0.017068195119837	-0.138056664389013	0.898058774891576	0.999151906182531	3.36152666874377	-0.775263069784403	0.706990289305053	Welch Two Sample t-test	two.sided	0.9	83.5364															207312.55	212491.09	0.975629378154162	-0.0355948936626712	218049.08	221724.38	235852.34	213581.94	168036.23	202166.95	1036	Pos	0.304205412572751	0.242136305717738	0.0552426678424214	0.0217902053609031	-0.410652665774686	-0.21272192571913
1037_Pos	PecM_Mut - WT	114.074_0.85	0.0438364866472793	0.0219182433236393	-0.02191824332364	0.192102619616902	0.860174718042423	0.999151906182531	2.93682740208467	-0.691293422248527	0.778966395543085	Welch Two Sample t-test	two.sided	0.85	114.074															207584.553333333	205699.74	1.00916293493289	0.0131591243375784	197722.6	164372.6	178567.31	210382.81	246463.75	242343.81	1037	Pos	0.19604014340555	-0.219443500458223	-0.385088118774817	0.0338308026299701	0.254802705340185	0.119857967857333
104_Neg	PecM_Mut - WT	165.8375_0.73	-0.330307990601043	-0.165153995300522	0.165153995300521	-0.630590063219987	0.588161925142419	0.788050696767837	2.17535542599522	-2.4186196640151	1.75800368281301	Welch Two Sample t-test	two.sided	0.73	165.8375															769630.25	732235.333333333	1.05106953320107	0.0718581135304745	965391.75	549194.94	713862.2	919639	629636.8	727872.06	104	Neg	0.049735300240528	-0.423747936846385	-0.272995540404878	1.18650694217757	-0.272201745737217	-0.267297019429622
1046_Pos	PecM_Mut - WT	73.5324_0.87	-0.0345293791650484	-0.0172646895825243	0.017264689582524	-0.144359556025848	0.895380156231416	0.999151906182531	2.67862111029921	-0.850107240715142	0.781048482385045	Welch Two Sample t-test	two.sided	0.87	73.5324															259630.866666667	267563.713333333	0.970351560128096	-0.0434205618519078	292682.72	261574.1	240461.94	277493.44	245747.94	263623.6	1046	Pos	0.419071579041878	0.14151807766189	-0.292884209565491	0.0733069100625031	-0.17798143822396	-0.163030918976821
1047_Pos	PecM_Mut - WT	82.5376_0.88	-0.00802842819365394	-0.00401421409682734	0.0040142140968266	-0.0344149607519342	0.974320126026191	0.999151906182531	3.70359725520434	-0.676690391376844	0.660633534989536	Welch Two Sample t-test	two.sided	0.88	82.5376															1113519.33333333	1136122.43333333	0.980105049124254	-0.0289917071611122	1137404.1	1271240.9	1153277.9	1069321.5	1049876	1067804.9	1047	Pos	0.271664376945181	0.36635444226777	-0.102621772071765	-0.0980545834021922	-0.181085247163898	-0.256257216575098
1056_Pos	PecM_Mut - WT	113.9639_1.05	0.0866993974860135	0.0433496987430064	-0.043349698743007	0.404583960161047	0.707836118182936	0.999151906182531	3.74136055047282	-0.524849934226462	0.698248729198488	Welch Two Sample t-test	two.sided	1.05	113.9639															880665.833333333	849542.733333333	1.03663512002261	0.0519081765355803	899080	873988.56	820735.06	848588.7	922182.44	826050.94	1056	Pos	0.337292241282013	0.185292285682621	-0.252588802767947	-0.050137705547867	0.0453456577149533	-0.265203676363775
106_Neg	PecM_Mut - WT	155.8659_0.75	-0.141471609351694	-0.0707358046758472	0.0707358046758473	-0.295590657729264	0.794019150592366	0.882601408772041	2.11837606291822	-2.09431227313627	1.81136905443288	Welch Two Sample t-test	two.sided	0.75	155.8659															1153800.8	819153.15	1.4085287958668	0.49418905837353	1268062.1	969859.7	1275023	783422.75	918317.3	704177	106	Neg	0.0606716452225406	-0.234290860929973	-0.0538675533974001	0.996322561066356	-0.219011505852682	-0.549824286108841
1060_Pos	PecM_Mut - WT	CREATINE: 0.972	-0.685112983630619	-0.34255649181531	0.342556491815309	-1.60258065295907	0.249010344231484	0.999151906182531	2.01968343115266	-2.50745072511806	1.13722475785682	Welch Two Sample t-test	two.sided	0.90479696	132.076787626897							1								195189.796666667	694384.73	0.281097478434854	-1.83085758270539	170843.52	1491846.5	197625.64	299622.66	217100.23	291685.03	1060	Pos	-0.334049643451517	1.19403351076429	-0.398099365348748	-0.0402909372096171	-0.295520466645664	-0.126073098108745
1065_Pos	PecM_Mut - WT	136.0926_0.91	0.174850996992766	0.0874254984963826	-0.0874254984963834	0.846903294450414	0.464253676561438	0.999151906182531	2.75510951506798	-0.516501746655253	0.866203740640785	Welch Two Sample t-test	two.sided	0.91	136.0926															1006522.26666667	922437.533333333	1.09115493493579	0.125855966916802	1058712.8	884756.9	925334.8	960032.5	1035519.2	922523.2	1065	Pos	0.427700646440604	0.0121338956644196	-0.224404355873733	-0.0209077567844967	0.0589802049222768	-0.253502634369073
1066_Pos	PecM_Mut - WT	CREATINE:D3: 0.852	0.150356070958999	0.0751780354794996	-0.0751780354794998	0.819262975997365	0.466028934769455	0.999151906182531	3.40814466238142	-0.396062821872647	0.696774963790646	Welch Two Sample t-test	two.sided	0.9020651	135.095669779102							1								90332386.6666667	84908678	1.06387696516329	0.0893313162411557	91253700	81712140	89238160	88477384	90505300	84536510	1066	Pos	0.375741944135785	0.0439886702109476	-0.13693218652687	0.00241782656311815	-0.0132756511704161	-0.271940603212565
1067_Pos	PecM_Mut - WT	ALPHA-AMINOADIPATE/N-METHYL-L-GLUTAMATE-H2O: 0.910	-0.137759529714677	-0.0688797648573385	0.0688797648573384	-0.611189044668241	0.575578632044092	0.999151906182531	3.81852604267484	-0.77546452021196	0.499945460782606	Welch Two Sample t-test	two.sided	0.8662453	144.065378483316							1								13671181	15067626	0.907321498423176	-0.140314251966187	9924272	11542107	16696868	13873067	14392403	19787704	1067	Pos	-0.333228492184775	-0.172585652634082	0.148041354190202	-0.0319470662348377	-0.0214521565774426	0.411172013440935
107_Neg	PecM_Mut - WT	170.9024_0.73	0.355696137208654	0.177848068604327	-0.177848068604327	2.06735988169348	0.14946873087978	0.779139483280464	2.47882088395065	-0.2631110955325	0.974503369949807	Welch Two Sample t-test	two.sided	0.73	170.9024															2648515.63333333	1759363.87333333	1.50538252687626	0.590130131174164	2331656.2	2103812.2	2940384.2	338907.22	2673506.5	2835372.2	107	Neg	0.0684104278755661	-0.24350525417601	0.207335304369351	-0.420618473365483	0.257798473568064	0.130579521728513
1075_Pos	PecM_Mut - WT	CREATINE:D3+Na: 0.755	0.186551848863113	0.0932759244315564	-0.093275924431557	0.820959110806466	0.47800135302568	0.999151906182531	2.69363886500432	-0.585448128324256	0.958551826050483	Welch Two Sample t-test	two.sided	0.9064084	157.077295346231							1								666594.45	602144.586666667	1.10703386655041	0.146699357943288	741148.7	528994.1	606124.9	668166.56	652509.75	609273.1	1075	Pos	0.49623271100018	-0.137652446763474	-0.206252359530376	0.07736391360137	-0.0101525781751349	-0.219539240132567
1076_Pos	PecM_Mut - WT	L-HISTIDINOL+Na: 0.471	-0.123842237680412	-0.0619211188402059	0.0619211188402062	-0.627856037503273	0.578037149494107	0.999151906182531	2.76887306983212	-0.782277334284259	0.534592858923435	Welch Two Sample t-test	two.sided	0.9005614	164.079240293378							1								994557.18	1084898.17333333	0.916728596697917	-0.125433416850054	788047.9	858203.06	1147776.2	991316.06	1047847.44	1405175.4	1076	Pos	-0.215625902978289	-0.158550226748211	0.0564764408158698	-0.0744555480389094	-0.0266138943581986	0.418769131307739
1077_Pos	PecM_Mut - WT	ALPHA-AMINOADIPATE/N-METHYL-L-GLUTAMATE+Na: 0.908	-0.125909595196085	-0.0629547975980422	0.0629547975980425	-0.501531486588096	0.646694781719509	0.999151906182531	3.40038907948577	-0.874192132831878	0.622372942439709	Welch Two Sample t-test	two.sided	0.90938187	184.057725811739							1								2910745.16666667	3244383.43333333	0.897164353868038	-0.156555794480379	2071272.8	2277592.8	3447334.2	3021456.5	3213628.5	4434101	1077	Pos	-0.332632683614072	-0.272224875465249	0.0890711951529252	0.00698350580503648	0.0546970956670202	0.45410576245434
1079_Pos	PecM_Mut - WT	Isolobinine	-0.172008364947272	-0.0860041824736357	0.086004182473636	-1.03716896142435	0.374373139747809	0.999151906182531	3.06859591968648	-0.693186166612037	0.349169436717493	Welch Two Sample t-test	two.sided	0.91	252.1743	C10153	Phytochemical compounds	Alkaloids	Alkaloids derived from lysine	Piperidine alkaloids	none	3	530-12-1	C10153	(M+H-2H2O)+	0.831228537450102	0.986276223939861	0.986276223939861	KEGG_1.0	7667183.16666667	8433801	0.909101740326416	-0.137486335065603	7537460.5	7750412	7509236	8924789	7954853	8626202	1079	Pos	0.175979313708783	0.117284616641537	-0.328841479109655	0.203754436994549	-0.105150382020035	-0.0630265062151781
108_Neg	PecM_Mut - WT	164.8367_0.74	0.163392692023519	0.0816963460117593	-0.0816963460117593	0.524857281698439	0.641818460101209	0.810873590447156	2.55085638221735	-0.933714820645329	1.26050020469237	Welch Two Sample t-test	two.sided	0.74	164.8367															650656.28	380960.073333333	1.70793824745694	0.772255813542597	676652.9	409206.2	755314.56	164567.52	520001.38	569106.5	108	Neg	0.211940466390025	-0.52073008640041	0.168489859449604	0.470048689128339	-0.135341287804351	-0.194407640763207
1081_Pos	PecM_Mut - WT	L-Proline	-0.10500790102793	-0.0525039505139649	0.0525039505139647	-0.463995289058802	0.670120508008219	0.999151906182531	3.48586127580826	-0.771644723029828	0.561628920973969	Welch Two Sample t-test	two.sided	0.86	98.0604	C00148	Peptides	Amino acids	Common amino acids	none	none	3	147-85-3	C00148	(M+H-H2O)+	1.09293146749678	0.976393122858652	0.976393122858652	KEGG_1.0	1890828.3	2049982.8	0.922363007143279	-0.11659344234993	1415526	1634655	2308257.5	1779477.2	1948701.4	2735816.2	1081	Pos	-0.273295055524263	-0.122422199978269	0.161620118466353	-0.148791418509671	-0.0458369144839847	0.428725470029834
1082_Pos	PecM_Mut - WT	L-2-AMINO ADIPIC ACID: 0.971	-0.123765609900116	-0.0618828049500579	0.0618828049500581	-0.554315313934437	0.611370920084133	0.999151906182531	3.67224515916476	-0.766122897014267	0.518591677214035	Welch Two Sample t-test	two.sided	0.87563556	162.075917520883							1								122539826.666667	134029713.333333	0.914273586200314	-0.129302154556373	89674030	103706280	146247360	121670760	131698090	176712100	1082	Pos	-0.32023128307753	-0.16646588407689	0.116081979530847	-0.0647984891143738	0.0185008886965092	0.416912788041438
1088_Pos	PecM_Mut - WT	N-Acetyl-L-aspartate	-0.675297798714816	-0.337648899357408	0.337648899357408	-1.39992891176012	0.271552150217979	0.999151906182531	2.53049213678732	-2.38486457313018	1.03426897570055	Welch Two Sample t-test	two.sided	0.91	217.0819	C01042	Peptides	Amino acids	none	none	none	3	997-55-7	C01042	(M+CH3CN+H)+	0.115577652479715	0.999732871810036	0.999732871810036	KEGG_1.0	82618.19	332145.83	0.248740711271311	-2.00728544281108	113889.02	755393.5	67834.16	137337.5	66131.39	103706.49	1088	Pos	-0.00498985852786045	1.23154499513234	-0.511497861554369	0.0161234857414201	-0.496458977989994	-0.234721782801537
109_Neg	PecM_Mut - WT	136.9178_0.74	-0.244199860512821	-0.12209993025641	0.12209993025641	-1.50480005382693	0.216138358026512	0.779139483280464	3.52331283429531	-0.719853014548139	0.231453293522498	Welch Two Sample t-test	two.sided	0.74	136.9178															1139775.86666667	958191.626666667	1.1895072289785	0.250364039463543	1116264.6	1321299.9	1137593.1	273456.88	1165469.9	1279818.1	109	Neg	-0.0558628344960689	0.094005502694651	-0.302466488999266	0.367319198120547	-0.00797046727389625	-0.0950249100459671
1090_Pos	PecM_Mut - WT	Arbutin	-0.227086898059501	-0.113543449029751	0.113543449029751	-0.868350881975758	0.434198121814145	0.999151906182531	3.99991613524071	-0.953175318234037	0.499001522115034	Welch Two Sample t-test	two.sided	0.91	290.123	C06186						3	497-76-7	C06186	(M+NH4)+	1.18140977264147	0.972471430773358	0.972471430773358	KEGG_1.0	456834.193333333	534315.21	0.854990059768902	-0.226020447760726	293109.84	552143.5	553840.8	403067.03	523551.94	647735.1	1090	Pos	-0.482471161311518	0.32092320224232	0.0768174419527674	-0.256229512647476	0.065023372269499	0.275936657494408
1092_Pos	PecM_Mut - WT	2-Chloroethanol	-0.0673512260640705	-0.0336756130320357	0.0336756130320348	-0.25639768838184	0.810378308510456	0.999151906182531	3.9710673252542	-0.79877563177433	0.664073179646189	Welch Two Sample t-test	two.sided	0.91	144.0198	C06753						3	107-07-3	C06753	(M+CH3CN+Na)+	2.70295785000485	0.864054336422141	0.864054336422141	KEGG_1.0	61190.0374666667	63824.7303333333	0.958719874680134	-0.060818754561131	39741.5	46682.156	76721.93	77704.945	67106.6824	67087.09	1092	Pos	-0.413466797230275	-0.255631973445207	0.220694929659568	0.356919295158767	0.0917450284745999	-0.000260482617455649
1096_Pos	PecM_Mut - WT	Urea-1-carboxylate	0.0357242595675969	0.0178621297837984	-0.0178621297837985	0.1574608519653	0.884383405403753	0.999151906182531	3.16942064674158	-0.664949092156227	0.73639761129142	Welch Two Sample t-test	two.sided	0.95	151.0351	C01010						3	625-78-5	C01010	(M+HCOO+2H)+	0.222500907511858	0.999010356943141	0.999010356943141	KEGG_1.0	856658.12	848658.796666667	1.00942584153343	0.0135349255462041	925731.6	857251.7	802056.56	857216.94	842186.2	831507.75	1096	Pos	0.400237001392745	0.169638698628651	-0.257450388764679	-0.00522982777678337	-0.0892002232766708	-0.217995260203263
110_Neg	PecM_Mut - WT	153.8688_0.74	-0.27516058444326	-0.137580292221629	0.137580292221631	-0.617825201401336	0.59353123543957	0.791483357255196	2.24631882416246	-2.00350587005518	1.45318470116866	Welch Two Sample t-test	two.sided	0.74	153.8688															1700511.8	1395536	1.21853667694707	0.285149675643371	1998374.2	1408158.5	1785671.2	1194079.4	1317490	1584370.1	110	Neg	0.0588879768509322	-0.316961624307092	-0.160365574096115	1.00161157038859	-0.311263279419705	-0.271909069416606
1101_Pos	PecM_Mut - WT	2-(Acetamidomethylene)succinate	0.0668867540705883	0.0334433770352943	-0.033443377035294	0.280324773995981	0.800732956505504	0.999151906182531	2.50570045878249	-0.784655307974512	0.918428816115689	Welch Two Sample t-test	two.sided	0.9	205.082	C01215						3		C01215	(M+NH4)+	0.0983287925038212	0.999806647666267	0.999806647666267	KEGG_1.0	427252.223333333	404323.31	1.05670935305049	0.0795786193189761	275008.62	337235.84	482369.8	393299.75	524378.25	482434.34	1101	Pos	-0.39811766993195	-0.153829605291079	0.141230201499306	-0.06588046940314	0.357217599538527	0.119379943588337
1102_Pos	PecM_Mut - WT	ALDOPENTOSE: 0.679	-0.253929056073518	-0.126964528036759	0.126964528036759	-1.26549954786029	0.274622762436579	0.999151906182531	3.98519194008498	-0.811854535841359	0.303996423694322	Welch Two Sample t-test	two.sided	0.8814614	173.042608441444							1								1354296.46666667	1566079.6	0.864768602226009	-0.209613951827687	1013343.1	1688379.2	1697418.1	1429144.6	1352128.2	1580715	1102	Pos	-0.340553263305274	0.419122628114194	0.129820569445438	-0.0267252375336688	-0.170160890250442	-0.0115038064702481
1103_Pos	PecM_Mut - WT	81.5211_0.96	-0.159225642014184	-0.079612821007092	0.0796128210070922	-0.685860615195956	0.544618392305704	0.999151906182531	2.83798796230014	-0.922488020351841	0.604036736323472	Welch Two Sample t-test	two.sided	0.96	81.5211															7979216.5	8967334.83333333	0.889809140430409	-0.168432176429976	7833235	10225431	8236095.5	8772918	7868319	7903655.5	1103	Pos	0.11739951568065	0.458216607721095	-0.179797104799503	0.0486407464557696	-0.176440873902423	-0.268018891155588
1104_Pos	PecM_Mut - WT	89.5073_0.89	0.215945184817201	0.1079725924086	-0.1079725924086	0.665584176032575	0.559396393833213	0.999151906182531	2.62768613169921	-0.90448872178693	1.33637909142133	Welch Two Sample t-test	two.sided	0.89	89.5073															117706.06	95473.592	1.23286510472969	0.302014954336045	141603.4	105853.586	75218.53	89647.95	136296.25	90919.24	1104	Pos	0.529737022178256	0.128009584580656	-0.475185754759176	-0.180977684419591	0.269366509806721	-0.270949677386866
1105_Pos	PecM_Mut - WT	90.5263_0.99	-0.000123569026012164	-6.17845130059987e-05	6.17845130061652e-05	-0.000597391940161868	0.99956451464381	0.999811032722699	2.7128564901701	-0.699632302882531	0.699385164830506	Welch Two Sample t-test	two.sided	0.99	90.5263															17467920.6666667	17675318.6666667	0.988266237010418	-0.0170283414658242	18473916	17393326	17637742	17372272	16292104	18260358	1105	Pos	0.37847715514642	0.156543902199686	-0.159047334879425	-0.0380949185792125	-0.219615173806013	-0.118263630081455
1106_Pos	PecM_Mut - WT	92.5227_1.07	0.0289751087753497	0.014487554387675	-0.0144875543876747	0.126337241432576	0.906136747549333	0.999151906182531	3.6367470030165	-0.633680692123691	0.69163090967439	Welch Two Sample t-test	two.sided	1.07	92.5227															483195.963333333	480926.383333333	1.00471918380578	0.00679232852642011	519627.47	505810.8	466091.62	465605.25	463868.8	471363.1	1106	Pos	0.384103305583233	0.241830401421442	-0.207393720654623	-0.0741620054528741	-0.133246921765585	-0.211131059131592
111_Neg	PecM_Mut - WT	Selenite	0.314950775627886	0.157475387813943	-0.157475387813943	1.72374611630109	0.163622893502344	0.779139483280464	3.79906512822102	-0.203100620304917	0.83300217156069	Welch Two Sample t-test	two.sided	0.72	172.8996	C05684						3		C05684	(M+HCOO)-	0.302829317533337	0.999541577130099	0.999541577130099	KEGG_1.0	1042806.94666667	701711.566666667	1.48609057653175	0.571522050150285	866890.94	841215	1140268.4	141874.1	1121261.5	1122045.6	111	Neg	-0.0438929415504029	-0.244287244582169	0.167895085785246	-0.350586455412316	0.348424019206986	0.122447536552656
1118_Pos	PecM_Mut - WT	2-Hydroxymuconate semialdehyde	0.183435363367649	0.0917176816838257	-0.0917176816838238	0.78426201861329	0.487138373096829	0.999151906182531	3.17986160028179	-0.537663649959863	0.904534376695162	Welch Two Sample t-test	two.sided	0.96	180.9897	C00682						3	3270-98-2	C00682	(M+K)+	0.160511330022928	0.999484854991462	0.999484854991462	KEGG_1.0	124366.298333333	111331.914666667	1.11707679424801	0.15972836833913	124635.305	110868.484	104891.04	117355.42	143572.55	105771.84	1118	Pos	0.329217126825572	0.0569087244574843	-0.312393330423139	-0.0116987288338318	0.258329248649044	-0.320363040675124
1119_Pos	PecM_Mut - WT	182.9851_0.96	0.115972286534919	0.0579861432674592	-0.0579861432674596	0.526238626261569	0.626565262755028	0.999151906182531	3.99773828645091	-0.496036270914318	0.727980843984155	Welch Two Sample t-test	two.sided	0.96	182.9851															1651155.13333333	1565070.63333333	1.05500358780399	0.0772479051867034	1688333.9	1655201.2	1560130.9	1563906.8	1705000.6	1476103.9	1119	Pos	0.341942675133056	0.210872702386894	-0.202778038571513	-0.0623994551163568	0.0347937932408345	-0.322431677072916
112_Neg	PecM_Mut - WT	2,3,5,6-Tetrachlorophenol	0.0609748082967869	0.0304874041483935	-0.0304874041483934	0.264969331632129	0.812824082294237	0.887156041531369	2.31224615099507	-0.811440370824565	0.933389987418139	Welch Two Sample t-test	two.sided	0.71	274.8865	C15505						3	935-95-5	C15505	(M+HCOO)-	5.84221831758214	0.843110226613818	0.843110226613818	KEGG_1.0	3081923.16666667	2541001.03333333	1.21287757314437	0.278433933367441	3113848.8	3814394	3175496.5	438644.9	2956424.2	3369964.2	112	Neg	0.142142554197703	0.331828807918988	-0.0724463890810721	-0.432647902079554	0.0217660473285495	0.0093568817153857
1123_Pos	PecM_Mut - WT	GLYCINE: 0.812	-0.125786475443254	-0.0628932377216269	0.0628932377216268	-0.519032916068801	0.632055515697207	0.999151906182531	3.8621120653225	-0.808232749263499	0.556659798376991	Welch Two Sample t-test	two.sided	0.67877275	76.0399092289823							1								2735407.4	2993519.16666667	0.913776477685266	-0.130086789530315	2856132.2	3201525	2406865.8	3011034	2943224.2	2767998.5	1123	Pos	0.233530689834783	0.326383634822998	-0.408195792963249	0.0703668916637935	-0.0140146100364148	-0.208070813321911
1124_Pos	PecM_Mut - WT	83.5175_0.91	-0.378519908488465	-0.189259954244233	0.189259954244232	-1.59815859988698	0.246439552334206	0.999151906182531	2.07914161887564	-1.36130775795739	0.604267940980462	Welch Two Sample t-test	two.sided	0.91	83.5175															212517.94	282935.6	0.751117710178571	-0.412889079845994	246746.17	269502.56	231067.81	275145.4	159739.84	304158.84	1124	Pos	0.212176569769707	0.254935694860086	-0.179834351565095	0.15082148216838	-0.60012208093731	0.162022685704231
1125_Pos	PecM_Mut - WT	94.0455_0.86	0.124392534572116	0.0621962672860577	-0.062196267286058	0.493393801849033	0.647813861867342	0.999151906182531	3.96472237010101	-0.578057264673993	0.826842333818225	Welch Two Sample t-test	two.sided	0.86	94.0455															366229.656666667	341843.533333333	1.07133709125793	0.0994124888360368	356674.66	349137.8	320131.75	383917.8	421882.56	292475	1125	Pos	0.245755679612162	0.128386099025506	-0.276726357849906	0.120174629132212	0.217559480095917	-0.435149530015892
1128_Pos	PecM_Mut - WT	102.5324_0.93	0.0617526286954262	0.0308763143477129	-0.0308763143477133	0.210066633951712	0.852296585147467	0.999151906182531	2.0937416705505	-1.1503371158509	1.27384237324175	Welch Two Sample t-test	two.sided	0.93	102.5324															119056.661333333	117753.895	1.01106346701596	0.0158735617070875	96808.55	157095.89	137239.02	84092.49	123122.414	112073.305	1128	Pos	-0.0446486003562353	0.530209173399965	0.109402440880283	-0.442557016026125	0.0278751025190909	-0.18028110041698
113_Neg	PecM_Mut - WT	2-Chloro-1,1,1-trifluoroethane	-0.198410713069102	-0.099205356534551	0.0992053565345507	-1.18269405831329	0.336939237024391	0.779139483280464	2.50571353303509	-0.79712352437053	0.400302098232327	Welch Two Sample t-test	two.sided	0.73	154.9285	C19367						3	75-88-7	C19367	(M+K-2H)-	0.442205890038849	0.999022747576552	0.999022747576552	KEGG_1.0	18651598.6666667	15215700	1.22581272413801	0.29373858539484	17984226	21384400	19324942	4385522	18645628	19877178	113	Neg	-0.0613462223057722	0.10404853090222	-0.210548135876294	0.370278082818316	-0.0257217114215868	-0.176710544116884
1133_Pos	PecM_Mut - WT	Fosetyl	0.226159094528634	0.113079547264317	-0.113079547264317	0.58428981919981	0.596357691968273	0.999151906182531	3.32222343436272	-0.940752821384976	1.39307101044224	Welch Two Sample t-test	two.sided	0.88	111.0206	C18401						3	15845-66-6	C18401	(M+H)+	0.0089808549930126	0.999998386886173	0.999998386886173	KEGG_1.0	79392.2866666667	68376.947	1.16109727254518	0.215488841057936	99113.32	110735.97	61699.32	48275.758	77364.22	46119.113	1133	Pos	0.487394728196348	0.541827090248102	-0.208766604636222	-0.373006473514032	0.0606105182328239	-0.508059258527022
1135_Pos	PecM_Mut - WT	Methanethiol	-0.268094670833023	-0.134047335416512	0.134047335416511	-0.54333808726264	0.634469309711195	0.999151906182531	2.329054149565	-2.12806753337288	1.59187819170683	Welch Two Sample t-test	two.sided	0.87	112.0188	C00409						3	74-93-1	C00409	(M+CH3CN+Na)+	1.02658818249779	0.979142915572243	0.979142915572243	KEGG_1.0	89131.3296666667	93891.7486666667	0.949298856740858	-0.0750657491979473	16617.984	86394.12	98834.945	65063.336	151941.06	130217.79	1135	Pos	-1.05796160002984	0.176853741491896	0.142676004221616	-0.120797890634698	0.513143589558689	0.346086155392336
114_Neg	PecM_Mut - WT	2,6-Dichloro-p-benzoquinone	-0.190038756310759	-0.0950193781553796	0.0950193781553793	-1.26269979229544	0.311818789621871	0.779139483280464	2.4952690137074	-0.728761702080223	0.348684189458705	Welch Two Sample t-test	two.sided	0.73	156.9255	C21103						3	697-91-6	C21103	(M-H2O-H)-	0.440572880009427	0.99902994849146	0.99902994849146	KEGG_1.0	6176418.33333333	5016555.83333333	1.23120693530272	0.300073263402109	5671073	7022487.5	6641715.5	1393900.5	6216466.5	6633279.5	114	Neg	-0.158844096399242	0.112638407127294	-0.130462167572098	0.331419485291735	0.0042481295052013	-0.158999757952891
1144_Pos	PecM_Mut - WT	Dimethylsulfonioacetate	0.121503594893477	0.0607517974467388	-0.0607517974467385	0.601297947018878	0.585792095207888	0.999151906182531	3.36214949807777	-0.484105286223121	0.727112476010076	Welch Two Sample t-test	two.sided	0.91	139.067	C03392						3		C03392	(M+NH4)+	1.90340227000263	0.930104062411006	0.930104062411006	KEGG_1.0	233090.553333333	222892.853333333	1.04575157905467	0.0645401764114154	226988.05	198022.84	239896.05	261468.83	232387.56	209186.89	1144	Pos	0.274747672938086	-0.0860626918562224	-0.0612400497415093	0.247613823161519	-0.0312522308563602	-0.343806523645512
1145_Pos	PecM_Mut - WT	N-Acetylmethionine	-0.45940284649432	-0.22970142324716	0.22970142324716	-2.68017300339011	0.0561382510055337	0.999151906182531	3.9378471186478	-0.93828453682171	0.0194788438330701	Welch Two Sample t-test	two.sided	0.93	214.051	C02712						3	65-82-7	C02712	(M+Na)+	0.283043324955656	0.998399012473998	0.998399012473998	KEGG_1.0	6127174.16666667	8646146.33333333	0.708659549635967	-0.496835392690034	5402025	7246070	5613888.5	10115393	7365609	8576976	1145	Pos	-0.196510053428068	0.132938759420379	-0.46716244374216	0.455598967900175	-0.0254317725712521	0.100566542420926
1146_Pos	PecM_Mut - WT	CREATININE: 0.880	-0.528187999446718	-0.264093999723358	0.264093999723359	-0.882385980326383	0.469437395757017	0.999151906182531	2.03060331643514	-3.06687403069383	2.0104980318004	Welch Two Sample t-test	two.sided	0.92116827	114.066566306925							1								182992.77	1045438.08333333	0.175039318843767	-2.51424906580463	188696.9	2766515.8	181497.83	237386.61	178783.58	132411.84	1146	Pos	-0.160401845354384	1.4330762155715	-0.325844963570043	-0.115749638140348	-0.306035190245648	-0.525044578261074
1147_Pos	PecM_Mut - WT	117.0854_0.93	0.140612774680471	0.0703063873402356	-0.0703063873402353	0.713291123604469	0.52303117324168	0.999151906182531	3.28401273636476	-0.45714580470089	0.738371354061831	Welch Two Sample t-test	two.sided	0.93	117.0854															3044167.96666667	2865856	1.06221944391716	0.0870818433045536	3154412.2	2701486.5	2988334.5	3067683	2989757.2	2828398.5	1147	Pos	0.403818440529038	0.00504424572727267	-0.142134636626057	0.0557723725373645	-0.0507646418822743	-0.271735780285343
115_Neg	PecM_Mut - WT	336.8874_0.73	0.210425274319304	0.105212637159652	-0.105212637159652	0.716569747686154	0.536139818560122	0.779139483280464	2.4357748043767	-0.859365156187045	1.28021570482565	Welch Two Sample t-test	two.sided	0.73	336.8874															2529403.46666667	1986177.50666667	1.27350322827474	0.348802616785292	2582668.2	2979344	2392358.2	260412.52	2613184	2718776	115	Neg	0.202080528680831	0.266927412513524	-0.0798080833190546	-0.65064675094996	0.19336546611718	0.06808142695748
1151_Pos	PecM_Mut - WT	gamma-L-Glutamyl-L-cysteine	-0.35066530901694	-0.17533265450847	0.17533265450847	-1.44390301711272	0.25117394813151	0.999151906182531	2.78346580054842	-1.15870499038204	0.457374372348156	Welch Two Sample t-test	two.sided	0.93	215.0484	C00669						3	636-58-8	C00669	(M+H-2H2O)+	0.0569880975120896	0.999935049244231	0.999935049244231	KEGG_1.0	519427.896666667	703923.91	0.737903471224136	-0.438495992279997	452480.22	501963.28	494163.22	949873.2	611640.25	659935.25	1151	Pos	-0.161664694860117	-0.0977844027003063	-0.354916241046843	0.613577643599786	-0.0094170276184514	0.0102047226259303
1155_Pos	PecM_Mut - WT	Homostachydrine	-0.242609684334515	-0.121304842167258	0.121304842167257	-0.632988820138032	0.562592070310204	0.999151906182531	3.82610737718062	-1.32610362443501	0.840884255765978	Welch Two Sample t-test	two.sided	1	180.0996	C08283	Phytochemical compounds	Alkaloids	Alkaloids derived from ornithine	Pyrrolidine alkaloids	none	3	1195-94-4	C08283	(M+Na)+	0.0204687625426914	0.999991620630307	0.999991620630307	KEGG_1.0	31198.7493333333	41353.4583333333	0.754441117883127	-0.406519788241357	46542.27	21371.768	21958.455	46159.637	25095.523	56528.97	1155	Pos	0.466737867720201	-0.355325237051583	-0.50466652583069	0.304912608728758	-0.325985868391284	0.414327154824597
1158_Pos	PecM_Mut - WT	Nitrilacarb	0.189208075639631	0.094604037819815	-0.0946040378198157	0.559150362501777	0.608217166011723	0.999151906182531	3.69279337834367	-0.781940835008492	1.16035698628775	Welch Two Sample t-test	two.sided	0.93	198.1236	C18954						3	29672-19-3	C18954	(M+H)+	0.243760257490067	0.998812324582748	0.998812324582748	KEGG_1.0	609994.843333333	534120.326666667	1.14205510046806	0.191632257753599	351918.97	279836.12	795726.56	570629.06	682339	751895.8	1158	Pos	-0.303127710722204	-0.624383478302342	0.353254703584427	0.0663802828617149	0.233685120597222	0.27419108198118
1159_Pos	PecM_Mut - WT	L-CARNITINE: 0.879	-0.625408139365238	-0.312704069682619	0.312704069682619	-1.55531340002192	0.258933790202769	0.999151906182531	2.01996774821383	-2.33926424451839	1.08844796578792	Welch Two Sample t-test	two.sided	0.9291432	162.112188864725							1								504163.65	1439784.98	0.350165932415825	-1.5138893638444	466202.9	2864103.8	551104.3	604598.44	495183.75	850652.7	1159	Pos	-0.262662072208161	1.10703676154268	-0.314673720080222	-0.181653728230905	-0.360776416759473	0.0127291757360819
116_Neg	PecM_Mut - WT	L-ASPARTATE: 0.924	-0.177092035846086	-0.0885460179230433	0.088546017923043	-0.546104835591068	0.633380333255692	0.803454682000276	2.30010403230832	-1.41164246849152	1.05745839679935	Welch Two Sample t-test	two.sided	0.73501456	132.030405249465							1								6016876.5	6724222.64666667	0.89480625734228	-0.160352749749705	6098081	7613654.5	6982817	795943.44	4969731.5	11763070	116	Neg	0.00304642531927217	0.156497917710628	-0.008478136280564	-0.48383492590931	-0.260206342807838	0.592975061967811
1166_Pos	PecM_Mut - WT	Bergaptol	0.121797896971594	0.0608989484857966	-0.0608989484857974	0.534918651886141	0.621779918476098	0.999151906182531	3.89501738387403	-0.517159622194536	0.760755416137724	Welch Two Sample t-test	two.sided	0.96	167.0127	C00758	Phytochemical compounds	Phenylpropanoids	Coumarins	Furanocoumarins	none	3	486-60-2	C00758	(M+H-2H2O)+	0.093947055006538	0.999823494596024	0.999823494596024	KEGG_1.0	392116.073333333	369431.353333333	1.06140442546448	0.0859744691084004	416290.25	391851.28	373475.75	365531.88	386582.22	350910.9	1166	Pos	0.399029347144177	0.203879609228762	-0.177341284888317	-0.0818479750113321	-0.0389912167984701	-0.304728479674822
1168_Pos	PecM_Mut - WT	FORMATE: 0.846	-0.418415433310635	-0.209207716655318	0.209207716655317	-1.76621278497186	0.188337029569674	0.999151906182531	2.62869218388838	-1.23631297248089	0.399482105859622	Welch Two Sample t-test	two.sided	0.7252092	88.0398214787837							1								393836.42	547702.773333333	0.719069610699799	-0.475796655029138	403823.7	569990.2	299217.06	502097.22	478468.5	571020.9	1168	Pos	0.0210563869746698	0.383728824264073	-0.648713232456823	0.0987738399538135	3.3695516200273e-05	0.145120485748065
1169_Pos	PecM_Mut - WT	L-5-HYDROXYLYSINE-NH3: 0.508	0.294393047381157	0.147196523690578	-0.147196523690579	1.07997424120147	0.345323647306262	0.999151906182531	3.70878166201426	-0.486468800974188	1.0752548957365	Welch Two Sample t-test	two.sided	0.9030022	146.081067995481							1								1317194.32	1060272.86666667	1.2423163521491	0.313032598325977	1204148.8	765583.4	1786411.1	981566.6	961023.06	1433668.6	1169	Pos	0.254521437782073	-0.396103821912824	0.459668095463718	-0.206484627823671	-0.272599962174056	0.160998878664759
117_Neg	PecM_Mut - WT	Tungsten carbide	-0.108231990563325	-0.0541159952816627	0.0541159952816624	-0.675232242581659	0.536709008875599	0.779139483280464	3.98172149676345	-0.554071188349001	0.337607207222351	Welch Two Sample t-test	two.sided	0.74	216.9276	C19183						3	12070-12-1	C19183	(M+Na-2H)-	4.87679031003552	0.887882895928688	0.887882895928688	KEGG_1.0	9929010.66666667	7867355.33333333	1.26205188986422	0.335771228633283	9955409	10965540	9840377	2086296	9991246	10550230	117	Neg	0.0801484692002667	0.0913590559433282	-0.287469646102629	0.222275605645177	0.0449731910573741	-0.151286675743518
1172_Pos	PecM_Mut - WT	DIHYDROXYACETONE PHOSPHATE: 0.763	0.389879672031601	0.194939836015801	-0.1949398360158	1.29290189277428	0.266008427758926	0.999151906182531	3.97889600082974	-0.449122569508808	1.22888191357201	Welch Two Sample t-test	two.sided	0.8902332	171.005613048125							1								134530.97	96022.3066666667	1.40103872391873	0.486496831595605	156929.5	122753.15	99945.86	73776.17	146717.55	91537.6	1172	Pos	0.540499705439835	0.208016771017165	-0.216120225201462	-0.464884895978009	0.260440027809029	-0.327951383086557
1183_Pos	PecM_Mut - WT	TRIGONELLINE: 0.976	0.143779158156338	0.0718895790781693	-0.0718895790781685	0.835041775563549	0.454367297865172	0.999151906182531	3.68759033637035	-0.350678770409633	0.638237086722308	Welch Two Sample t-test	two.sided	0.94074917	138.055081395648							1								664833.706666667	625044.983333333	1.06365737569981	0.0890335061188709	510262.97	513397.25	807398.25	627357	676839.9	734380.7	1183	Pos	-0.15538794159387	-0.260341312632573	0.322175076607406	-0.0475975462586787	0.0488816022209718	0.0922701216567463
119_Neg	PecM_Mut - WT	Diphosphate	-0.0474562441295478	-0.0237281220647739	0.0237281220647739	-0.349405133861141	0.744491609313556	0.867783389875082	3.97926245761069	-0.425329630652151	0.330417142393055	Welch Two Sample t-test	two.sided	0.73	198.918	C00013						3	2466-09-3	C00013	(M+Na-2H)-	0.212564450094987	0.99977410729038	0.99977410729038	KEGG_1.0	1602495.86666667	1241568.55333333	1.2907026860211	0.36815671342461	1574680.6	1715309.1	1645353.8	320213.66	1587453.2	1689182.9	119	Neg	0.0834981087409273	0.0653342976316017	-0.207916922592808	0.171358684266282	0.0532344476575591	-0.165508615703562
1190_Pos	PecM_Mut - WT	Piperideine	-1.00941700380463	-0.504708501902313	0.504708501902313	-2.22161237549044	0.0910981559797876	0.999151906182531	3.96194343209578	-2.27572240498058	0.256888397371328	Welch Two Sample t-test	two.sided	0.97	197.9477	C06181	Phytochemical compounds	Alkaloids	Alkaloids derived from lysine	Piperidine alkaloids	none	3		C06181	(M-2H+3K)+	2.08832156999961	0.916473854559797	0.916473854559797	KEGG_1.0	85104.9125	443909.5675	0.191716779116278	-2.38295148720574	177125.6975	706372.1	42815.7	477373.12	35373.34	147983.4825	1190	Pos	0.166878115779927	0.942018086410327	-0.798715183242445	0.654683741270953	-0.882288438244421	-0.0825763219743407
1191_Pos	PecM_Mut - WT	Sodium thiosalicylate	-0.989852867510323	-0.494926433755161	0.494926433755162	-1.87687446078027	0.201012968672451	0.999151906182531	2.00519242548012	-3.25342565134507	1.27371991632442	Welch Two Sample t-test	two.sided	0.97	220.9636	C08171						3	134-23-6	C08171	(M-H+2Na)+	3.69521708492471	0.761022324282273	0.761022324282273	KEGG_1.0	25454.1723333333	272725.374041667	0.0933326149896286	-3.42147487224065	23195.945	493299.5	28303.965	298953.1	24862.607	25923.522125	1191	Pos	-0.46714933487127	1.1780893715907	-0.486384947758079	0.848556241623802	-0.531245018636135	-0.541866311949017
1193_Pos	PecM_Mut - WT	DIETHANOLAMINE: 0.881	0.312960961407289	0.156480480703644	-0.156480480703645	2.7428996505007	0.0723851115207915	0.999151906182531	2.95448153876537	-0.0533370848265865	0.679259007641164	Welch Two Sample t-test	two.sided	0.747813	106.086563096896							1								12586835	10852774	1.15978043954477	0.213851711593207	10829429	10324561	14941881	10728419	11989195	11505342	1193	Pos	0.154339751320306	-0.0570509743272485	0.334018512029713	-0.183912618260989	-0.0189168212390856	-0.228477849522696
1205_Pos	PecM_Mut - WT	2-Aminomuconate	-0.241989123273698	-0.120994561636849	0.120994561636849	-1.37164742672546	0.263177028489931	0.999151906182531	3.02066851616306	-0.801276383948811	0.317298137401416	Welch Two Sample t-test	two.sided	0.97	199.0713	C02220						3		C02220	(M+CH3CN+H)+	0.0378378374676913	0.999971366371066	0.999971366371066	KEGG_1.0	2354685.23333333	2741495.83333333	0.858905275252713	-0.219429063009802	2348928.5	2278389.2	2218642	2729091.5	2496485.2	3217006.8	1205	Pos	0.136382967814508	-0.0230123399340939	-0.403268048507058	0.125542269711748	-0.0960986042179966	0.260453755132892
121_Neg	PecM_Mut - WT	Sodium bicarbonate	-0.438676441477477	-0.219338220738738	0.219338220738739	-0.863843848937479	0.478602514225602	0.779139483280464	2.0031213360398	-2.6203864030246	1.74303352006964	Welch Two Sample t-test	two.sided	0.8	104.9537	C12603						3	144-55-8	C12603	(M+Na-2H)-	8.23274412248054	0.712560556457798	0.712560556457798	KEGG_1.0	444031.726666667	496995.266666667	0.893432506198248	-0.162569349001655	406987.44	400674.28	502877.9	627306.9	422229.84	463004.62	121	Neg	-0.239520417416372	-0.316559898801015	-0.191992061974273	1.23404528457133	-0.22650218282557	-0.259470723554098
1212_Pos	PecM_Mut - WT	L-Aspartate 4-semialdehyde	-0.588835367010179	-0.29441768350509	0.294417683505089	-1.79192168522955	0.203410939723514	0.999151906182531	2.20030134390092	-1.88625659478626	0.708585860765898	Welch Two Sample t-test	two.sided	0.92	235.0925	C00441						3		C00441	(2M+H)+	0.0713757324177777	0.999898115287036	0.999898115287036	KEGG_1.0	72902.3486666667	154357.514	0.472295431414286	-1.08223851474047	52950.566	257195.44	83330.45	92854.516	82426.03	113022.586	1212	Pos	-0.436830764858513	0.933416732302652	-0.239765073902074	-0.0721964769778799	-0.206657211754683	0.0220327951904957
1213_Pos	PecM_Mut - WT	N-Ethylmaleimide	-0.578420172006637	-0.289210086003319	0.289210086003319	-2.36093391744377	0.0850144604517046	0.999151906182531	3.59018476782868	-1.29038317113608	0.133542827122807	Welch Two Sample t-test	two.sided	0.97	143.0816	C02441						3	128-53-0	C02441	(M+NH4)+	0.10496828998896	0.999779657440924	0.999779657440924	KEGG_1.0	325887.206666667	584318.323333333	0.55772203891809	-0.842381813312409	405177.9	392107.16	271125	635686.06	301358.72	725161.75	1213	Pos	0.100680524321466	0.00831153854192413	-0.564422925226336	0.408737281654007	-0.403887857105086	0.450581437814025
1215_Pos	PecM_Mut - WT	EDTA: 0.862	-0.581599254927096	-0.290799627463549	0.290799627463547	-0.670011431448038	0.566260844379204	0.999151906182531	2.20183463913382	-4.0068483222578	2.84364981240361	Welch Two Sample t-test	two.sided	1.0009643	293.097507202897							1								105372.533333333	5435116.95833333	0.0193873534168887	-5.68874031634197	174775.81	16198115	48193.17	46827.93	93148.62	60407.945	1215	Pos	0.0467052874745172	1.98408356901069	-0.612572268093024	-0.591123706573883	-0.30653190177214	-0.520560980046165
122_Neg	PecM_Mut - WT	160.8423_0.75	-0.132183435356155	-0.0660917176780775	0.0660917176780777	-0.366144994497061	0.748235944457857	0.867783389875082	2.0748522724663	-1.63301739038228	1.36865051966997	Welch Two Sample t-test	two.sided	0.75	160.8423															2149810.1	1542850.7	1.39340125392561	0.478610766690317	2199196.5	1692125.4	2334747.2	872933.6	1915486.6	2063493.1	122	Neg	0.0211042533833546	-0.361254378345188	-0.0711878059893541	0.776594577437153	-0.148191600428233	-0.217065046057732
1220_Pos	PecM_Mut - WT	Thiodiacetic acid	-0.209264539372429	-0.104632269686215	0.104632269686215	-0.682920536417227	0.552962819067075	0.999151906182531	2.4781099291282	-1.3115851426101	0.893056063865246	Welch Two Sample t-test	two.sided	0.96	192.0325	C14872						3	123-93-3	C14872	(M+CH3CN+H)+	0.0999366348963804	0.99980027332814	0.99980027332814	KEGG_1.0	320707.193333333	396927.506666667	0.807974221858749	-0.307618829867975	231304.86	445820.06	377170.16	235898.36	353646.56	509064.1	1220	Pos	-0.30584780111143	0.429593464118021	0.00616168719957232	-0.472602634815289	-0.0142106951467865	0.356905979755912
1221_Pos	PecM_Mut - WT	GLYCOLALDEHYDE DIMER+K: 0.879	-0.0758958628549345	-0.0379479314274671	0.0379479314274674	-0.321103161488846	0.765950061392071	0.999151906182531	3.588357250547	-0.762918577866002	0.611126852156133	Welch Two Sample t-test	two.sided	0.7474439	98.9845715882801							1								92785443.3333333	98074410	0.946071899217475	-0.0799782657594468	82548680	111367130	86624390	90864600	109183260	91991500	1221	Pos	0.0132094538589726	0.417180567374917	-0.294726937310074	-0.0859541855250069	0.1676736891687	-0.217382587567508
1227_Pos	PecM_Mut - WT	Steryl sulfate	-0.352204884071105	-0.176102442035552	0.176102442035552	-1.23201647018547	0.286480081166805	0.999151906182531	3.93282388389909	-1.15130152117583	0.446891753033625	Welch Two Sample t-test	two.sided	1.02	367.1343	C02195						3		C02195	(M+K)+	0.864521362444748	0.985163222198371	0.985163222198371	KEGG_1.0	266477.166666667	364776.653333333	0.730521441631736	-0.453001476503627	160366.81	219378.2	327057.66	396234.2	312007.03	478717.56	1227	Pos	-0.553049130138736	-0.248635698252015	0.0119878342422453	0.330956652860542	0.012753969789834	0.44598637149813
1228_Pos	PecM_Mut - WT	L-CYSTEINE: 0.725	-0.499573768825085	-0.249786884412543	0.249786884412542	-3.74726052318045	0.0221978055614379	0.999151906182531	3.77324231390626	-0.878661282764028	-0.120486254886143	Welch Two Sample t-test	two.sided	0.80019766	122.026730716364							1								534389.873333333	767006.22	0.696721694555923	-0.521345608183761	410181.62	750769.56	633693.8	656903.7	559294.2	893345.4	1228	Pos	-0.40126212849068	0.367429439475017	-0.120049420875144	0.0399161280063514	-0.228049103871805	0.342015085756259
123_Neg	PecM_Mut - WT	Nickel chloride	0.0122660557739485	0.0061330278869742	-0.00613302788697432	0.0370128349994244	0.973647968972163	0.984426359772593	2.13430881672548	-1.33100540919242	1.35553752074032	Welch Two Sample t-test	two.sided	0.75	162.8391	C14711						3	7718-54-9	C14711	(M+Cl)-	8.46108270501134	0.699108307286165	0.699108307286165	KEGG_1.0	2074343.06666667	1357247.38333333	1.5283456001751	0.611970812536968	2107868.5	1419104.9	2303342.8	641729.75	1811817.9	2010907.5	123	Neg	0.0964447009260818	-0.486663431288742	0.0287865373142278	0.615682489751682	-0.106832154579387	-0.147418142123863
1232_Pos	PecM_Mut - WT	STACHYDRINE: 0.945	-0.600665212535052	-0.300332606267526	0.300332606267526	-5.65352799150288	0.023769122142527	0.999151906182531	2.20871385057506	-1.01880519875475	-0.18252522631535	Welch Two Sample t-test	two.sided	1.0295674	144.101810394885							1								2212129.03333333	3622381.06666667	0.610683689159447	-0.71150278234584	2197759.8	3405248	2452159.5	3588369.2	1986467.8	3873526	1232	Pos	-0.129402961840003	0.34643527596082	-0.284465128266143	0.286749993910554	-0.487129728696432	0.267812548931203
1233_Pos	PecM_Mut - WT	Carisoprodol	-0.316339038742132	-0.158169519371066	0.158169519371066	-1.69890577257551	0.17548959279187	0.999151906182531	3.46548584363949	-0.86633569742678	0.233657619942515	Welch Two Sample t-test	two.sided	1.05	283.1625	C07927						3	78-44-4	C07927	(M+Na)+	0.894067520107455	0.984139981318295	0.984139981318295	KEGG_1.0	339673.446666667	426800.476666667	0.795860045235969	-0.329413344767237	328337.84	313457.12	333391.94	451102.84	357290.56	515841.47	1233	Pos	0.0153113977494125	-0.150044027940638	-0.33983178079173	0.277858455781928	-0.149988175070881	0.346694130271909
1235_Pos	PecM_Mut - WT	NALPHA-ACETYL-L-LYSINE: 0.944	0.330469694770834	0.165234847385417	-0.165234847385417	1.33111399162685	0.267371336576485	0.999151906182531	3.31191469464585	-0.419149880795551	1.08008927033722	Welch Two Sample t-test	two.sided	1.0436345	189.123237985809							1								8526595	6842504.5	1.2461219426308	0.317445254092726	5979281	4354070.5	10478362	7256778	9122142	8916665	1235	Pos	-0.0842075202235343	-0.579678262230979	0.350341869062226	-0.0339882191928433	0.22957019331756	0.117961939267571
1239_Pos	PecM_Mut - WT	N-Acetyl-L-leucine	-0.238707585299026	-0.119353792649513	0.119353792649513	-0.914550663274949	0.419021137241915	0.999151906182531	3.49809788367871	-1.00629672059943	0.528881550001373	Welch Two Sample t-test	two.sided	1.05	196.0951	C02710						3	1188-21-2	C02710	(M+Na)+	1.60037932751322	0.950065566083952	0.950065566083952	KEGG_1.0	551988.28	670339.153333333	0.82344627679165	-0.280253566046284	377949.34	430357.16	667352.06	795977.9	610663.44	784682.4	1239	Pos	-0.40844315070892	-0.305758630629817	0.0535169394225526	0.405105634073128	-0.00313516666217294	0.258714374505228
1242_Pos	PecM_Mut - WT	5-Acetamidopentanoate	0.181715038922051	0.0908575194610253	-0.090857519461026	0.570227309860229	0.600488250950403	0.999151906182531	3.80626390334373	-0.721104946344045	1.08453502418815	Welch Two Sample t-test	two.sided	1.03	160.0967	C03087						3		C03087	(M+H)+	0.144843492435598	0.999580495270707	0.999580495270707	KEGG_1.0	454466.233333333	398547.12	1.14030740790031	0.18942280339737	274333.66	335494.4	609966.1	264180.9	479098.94	595966.06	1242	Pos	-0.282468620471828	-0.108102849388357	0.393414607905617	-0.514056902599789	0.161626570949287	0.349587193605068
1246_Pos	PecM_Mut - WT	Deoxyguanidinoproclavaminic acid	-0.119345280423063	-0.0596726402115323	0.0596726402115309	-0.768667217471243	0.494007233340061	0.999151906182531	3.25592403055932	-0.592198725453314	0.353508164607187	Welch Two Sample t-test	two.sided	1.07	229.1294	C06656						3		C06656	(M+H)+	0.264117097472649	0.998605815955288	0.998605815955288	KEGG_1.0	341819.45	365433.73	0.935380130345384	-0.0963753120110308	289009.7	296567.06	397275.03	363511.75	339173.62	436222.38	1246	Pos	-0.105529234028485	-0.17633196563419	0.0947718792953081	0.0696371305530876	-0.16826056590142	0.285712755715695
1249_Pos	PecM_Mut - WT	N-Acetyl-L-histidine	-0.0317867937553256	-0.0158933968776629	0.0158933968776627	-0.198493791639092	0.858098953558593	0.999151906182531	2.42382220323515	-0.617311560551594	0.553737973040942	Welch Two Sample t-test	two.sided	1.08	198.0871	C02997						3	2497-02-1	C02997	(M+H)+	0.576433499972495	0.993376520981451	0.993376520981451	KEGG_1.0	1452997.53333333	1495664.3	0.971473032640636	-0.0417541466481394	1205140.9	1193898.4	1600007.6	1628480.9	1553844.1	1664613.6	1249	Pos	-0.112009870349929	-0.271874706405733	0.00939752553127004	0.245681202972758	0.0549321541856702	0.0738736940659632
125_Neg	PecM_Mut - WT	3-Nitroacrylate	-0.368361597316645	-0.184180798658322	0.184180798658323	-1.39835793890339	0.291677649558662	0.779139483280464	2.09432945847372	-1.45424309731118	0.717519902677886	Welch Two Sample t-test	two.sided	0.74	98.9736	C02231						3		C02231	(M-NH3-H)-	2.6413219224608	0.965718488038878	0.965718488038878	KEGG_1.0	506686.406666667	460335.793333333	1.10068870160564	0.138406501461243	510044.94	564881.25	528597.94	194342.38	481416.34	621783.75	125	Neg	-0.107753605945338	-0.09510001325297	-0.242838894839829	0.704452385677324	-0.2019498951898	-0.0568099764493858
1251_Pos	PecM_Mut - WT	6-Acetamido-3-oxohexanoate	-0.241017349717926	-0.120508674858963	0.120508674858963	-1.16083011753444	0.312957537047688	0.999151906182531	3.8272950709893	-0.827881910135388	0.345847210699536	Welch Two Sample t-test	two.sided	1.09	205.1188	C03682						3		C03682	(M+NH4)+	0.948887327538728	0.982153427311297	0.982153427311297	KEGG_1.0	1565960.33333333	1838417.93333333	0.851797790339223	-0.231417107510007	1220195.8	1667711.5	1589334.6	1516950.5	1888350.6	2330591.8	1251	Pos	-0.274916912678993	0.149379130692399	-0.225087083054541	-0.172804619033922	0.138477971156645	0.384951512918412
1252_Pos	PecM_Mut - WT	ERGOTHIONEINE: 0.497	-0.464295733491326	-0.232147866745663	0.232147866745663	-2.34783949763227	0.0990897234438586	0.999151906182531	3.04942686987598	-1.08790707570363	0.159315608720981	Welch Two Sample t-test	two.sided	1.0672448	231.097486676361							1								293557.433333333	416220.856666667	0.705292463439502	-0.503706471333712	191702.52	326220.62	322928	416709.75	366041.78	505732.2	1252	Pos	-0.556194318068235	0.0627610092358125	-0.182627457814388	0.25058355077051	0.0423781756456328	0.383099040230666
1253_Pos	PecM_Mut - WT	GLU-THR: 0.717	0.429747164565398	0.214873582282699	-0.214873582282699	1.57883828378311	0.189528469881439	0.999151906182531	3.99934733820193	-0.326027647677877	1.18552197680867	Welch Two Sample t-test	two.sided	1.0528189	249.108315093189							1								1091327.1	753451.25	1.44843757310111	0.534497506549463	644511.2	470807.25	1416831.9	798428.3	1212638.2	991118.2	1253	Pos	-0.165916400205448	-0.58841178588197	0.466926177999703	-0.0992730064704129	0.343610969053842	0.0430640455042855
1255_Pos	PecM_Mut - WT	Fagomine	-0.209620934186748	-0.104810467093374	0.104810467093374	-1.8862331683346	0.13242493424715	0.999151906182531	3.99440070480798	-0.518343587941587	0.099101719568092	Welch Two Sample t-test	two.sided	1.08	148.0968	C10144	Phytochemical compounds	Alkaloids	Alkaloids derived from lysine	Piperidine alkaloids	none	3	53185-12-9	C10144	(M+H)+	0.0200805899197576	0.999991935430688	0.999991935430688	KEGG_1.0	551896.723333333	608978.516666667	0.906266326691163	-0.141993014004342	504097.47	517059.25	572635.2	623808.9	578957.5	686067.4	1255	Pos	0.0289013190503512	-0.0492972086893613	-0.247889491074186	0.177391038024341	-0.0954432292562857	0.186337571945143
1258_Pos	PecM_Mut - WT	Tyr-OEt	0.0114824653656797	0.00574123268284023	-0.0057412326828395	0.0659728773955531	0.950587961446007	0.999151906182531	3.96992794380101	-0.473200063556289	0.496164994287648	Welch Two Sample t-test	two.sided	1.06	273.1208	C01458						3		C01458	(M+CH3CN+Na)+	0.489665947469575	0.995216025033479	0.995216025033479	KEGG_1.0	344975.326666667	346482.81	0.995649182903667	-0.00629059681162941	267567.9	299338.47	402246.8	319356.34	365111.28	420753.62	1258	Pos	-0.220415555128972	-0.0913718075362875	0.17471475180106	-0.172436142638016	0.0629245013764327	0.246584252125785
1259_Pos	PecM_Mut - WT	L-VALINE/5-AMINOPENTANOATE/L-NORVALINE: 0.953	-0.193078349320908	-0.0965391746604541	0.0965391746604537	-1.33965934575635	0.271511561700707	0.999151906182531	3.04696383065028	-0.647774679456781	0.261617980814966	Welch Two Sample t-test	two.sided	1.1020839	118.086421626628							1								385519213.333333	426932776.666667	0.902997460966396	-0.147206163722025	341896400	345953060	435931420	463001470	378729820	471843800	1259	Pos	-0.0392435208726889	-0.139171007514734	-0.0190258345754864	0.297546278797152	-0.231348168533187	0.131242252698943
126_Neg	PecM_Mut - WT	314.906_0.75	0.177053883286848	0.0885269416434242	-0.0885269416434239	0.715189210579449	0.545304438657552	0.779139483280464	2.11052951046068	-0.836409537175274	1.19051730374897	Welch Two Sample t-test	two.sided	0.75	314.906															4851779.83333333	3812686.66666667	1.27253568349878	0.347706111849049	4774295	5485513.5	5042387	584812.5	4738657.5	5367734	126	Neg	0.14719144984469	0.218073776986007	0.0105485406509777	-0.571085072630009	0.107840834434605	0.0874304707137302
1261_Pos	PecM_Mut - WT	117.9104_1.1	0.0635825781652826	0.0317912890826413	-0.0317912890826413	0.124394897709558	0.909805735422025	0.999151906182531	2.65650794782176	-1.68878799908254	1.81595315541311	Welch Two Sample t-test	two.sided	1.1	117.9104															702330.613333333	501188.823333333	1.40132936058357	0.486796078563829	128866.48	254001.97	1170962.8	595225.6	807162.56	654338.9	1261	Pos	-0.902605935888829	-0.420284297154865	0.624515509613281	0.161293869863538	0.373464293523472	0.163616560043403
1262_Pos	PecM_Mut - WT	(S)-2,3,4,5-Tetrahydropyridine-2-carboxylate	-0.216328611431479	-0.108164305715739	0.10816430571574	-0.91090597558487	0.437012485151345	0.999151906182531	2.6675221965216	-1.02830913655042	0.595651913687464	Welch Two Sample t-test	two.sided	1.08	174.0759	C00450						3		C00450	(M+HCOO+2H)+	0.584818667519471	0.99318308383308	0.99318308383308	KEGG_1.0	578695.12	687630.55	0.841578548248038	-0.24883016393895	562057.56	748971.75	621952.6	511605.4	552075.2	802314.5	1262	Pos	0.0625769957533415	0.414395134317457	-0.139283631226353	-0.317090832218808	-0.247786281674206	0.22718861504857
1265_Pos	PecM_Mut - WT	N-ACETYLPUTRESCINE: 0.946	0.0711045668702638	0.0355522834351317	-0.0355522834351322	0.266258992277677	0.810704795382107	0.999151906182531	2.46548874045651	-0.893136925675851	1.03534605941638	Welch Two Sample t-test	two.sided	1.1157848	131.117798686634							1								594521.626666667	568377.766666667	1.04599733053128	0.0648791697166021	715739	526365.4	575349.6	621355.8	492476.28	557412.1	1265	Pos	0.532314685357564	-0.00163342338471576	-0.13353118540326	0.0948554034219332	-0.292126649648909	-0.199878830342614
1266_Pos	PecM_Mut - WT	L-Valine	0.137812842746298	0.0689064213731492	-0.0689064213731491	0.6930349247989	0.55521654505155	0.999151906182531	2.16216386390709	-0.659141708920322	0.934767394412918	Welch Two Sample t-test	two.sided	1.12	257.1471	C00183	Peptides	Amino acids	Common amino acids	none	none	3	72-18-4	C00183	(2M+Na)+	0.549889164886963	0.993970687821851	0.993970687821851	KEGG_1.0	14592167	13914017.6666667	1.04873857066877	0.0686550880149556	12072931	10110164	16329405	15773993	15374165	15857896	1266	Pos	-0.00846905824904796	-0.447288883555543	0.119386157488801	0.201645917658182	0.0958021648796945	0.0389237017779136
1269_Pos	PecM_Mut - WT	120.0903_1.08	-0.107125175719527	-0.0535625878597634	0.0535625878597633	-0.670706640621401	0.539385290416264	0.999151906182531	3.97238594231044	-0.551797012625805	0.337546661186752	Welch Two Sample t-test	two.sided	1.08	120.0903															1676454.53333333	1783254.1	0.940109731604337	-0.089098933839693	1540175.6	1484473.8	1891752.6	1947656.1	1597435.4	1917632.4	1269	Pos	0.0863786767288966	-0.130967679708337	0.0192517963723123	0.271992353440879	-0.266318236680499	0.019663089846748
127_Neg	PecM_Mut - WT	Vinyl fluoride	-0.214048819288918	-0.107024409644459	0.107024409644459	-0.747014587011558	0.527750726094949	0.779139483280464	2.1641662267383	-1.36150273887182	0.933405100293986	Welch Two Sample t-test	two.sided	0.74	82.9714	C19185						3	75-02-5	C19185	(M+K-2H)-	2.33941134798243	0.973006781367357	0.973006781367357	KEGG_1.0	3506872.16666667	2781371.4	1.26084282259703	0.334388439668378	3426250.8	3649435.2	3519858.2	1186299.5	3574507.5	3508379.5	127	Neg	-0.066179417103931	-0.10344591947154	-0.219507181125053	0.663218731671569	-0.0353866307043923	-0.238699583266652
1270_Pos	PecM_Mut - WT	L-VALINE/5-AMINOPENTANOATE/L-NORVALINE+Na: 0.951	-0.0992196568221894	-0.0496098284110947	0.0496098284110948	-0.5855698529155	0.60681677344625	0.999151906182531	2.49643720978564	-0.705532357211851	0.507093043567472	Welch Two Sample t-test	two.sided	1.0953727	140.068110915472							1								10942406	11610166.3333333	0.942484860753789	-0.085458650501657	10939407	10529046	10962678	12124695	10925133	12176758	1270	Pos	0.264524247221162	0.0540014154601212	-0.256447425081201	0.14554263209849	-0.156906307373245	-0.0507145623253269
1271_Pos	PecM_Mut - WT	118.0518_1.09	-0.198985223359666	-0.099492611679833	0.0994926116798326	-1.10005293334031	0.35969917048646	0.999151906182531	2.697276343404	-0.812982053899187	0.415011607179856	Welch Two Sample t-test	two.sided	1.09	118.0518															1464019.06666667	1617092.4	0.90534039159832	-0.143467773475553	1085420.8	1369448	1846350.9	1719631.2	1460285.5	1762198	1271	Pos	-0.36028707623149	-0.0205270392664834	0.210289220943074	0.224059253580159	-0.148479979751083	0.0949456207258221
1273_Pos	PecM_Mut - WT	141.0715_1.08	0.0289355602628228	0.0144677801314109	-0.0144677801314119	0.168962909487563	0.879278791356695	0.999151906182531	2.34985662225317	-0.612150796642387	0.670021917168032	Welch Two Sample t-test	two.sided	1.08	141.0715															594591.1	596551.873333333	0.996713155349966	-0.00474972456328075	592974.8	532363.06	590586.44	621659.5	600212.06	635633.06	1273	Pos	0.331580145181711	-0.0452231055712064	-0.217821135062921	0.0810197505254877	-0.0703556697245573	-0.079199985348517
128_Neg	PecM_Mut - WT	134.8948_0.75	-0.547491469241204	-0.273745734620602	0.273745734620602	-1.5201027455472	0.214038498953372	0.779139483280464	3.45330282277141	-1.61311422068403	0.518131282201619	Welch Two Sample t-test	two.sided	0.75	134.8948															2472280.93333333	2735110.46666667	0.903905331599404	-0.145756411609607	1044077.8	3526031	3489282.8	1196591.4	2883482.2	3482709	128	Neg	-0.875092772196701	0.110965306999125	0.0549935225772262	0.66704492429257	-0.00113795424233141	0.0432269725701106
1285_Pos	PecM_Mut - WT	155.0294_1.16	-0.00155432269810167	-0.000777161349050657	0.000777161349051013	-0.00332463466359878	0.997523739035031	0.999151906182531	3.58949427260484	-1.36028305984936	1.35717441445315	Welch Two Sample t-test	two.sided	1.16	155.0294															65295.1853333333	69110.7496666667	0.944790581034984	-0.0819335128384204	26505.158	122606.51	89599.734	28947.602	79780.664	55778.137	1285	Pos	-0.537614070113167	0.714011724536408	0.296604038365185	-0.595013895901082	0.23867854770083	-0.116666344588173
129_Neg	PecM_Mut - WT	Sodium chlorite	-0.180090569989177	-0.0900452849945884	0.0900452849945884	-0.847920140276768	0.458388132491798	0.779139483280464	3.02053578611135	-0.853421086567369	0.493239946589016	Welch Two Sample t-test	two.sided	0.74	134.9435	C19523						3	7758-19-2	C19523	(M+HCOO)-	7.9843787649736	0.727056184829692	0.727056184829692	KEGG_1.0	8191583.33333333	6548625	1.25088600024178	0.322950315179209	7813156	8972250	8081429	2092922	8680165	8580703	129	Neg	-0.0758029511101785	0.00405797085073612	-0.267405322955784	0.45029433736081	0.0730724190821974	-0.184216453227781
1294_Pos	PecM_Mut - WT	70.0131_1	0.0479362276369101	0.0239681138184548	-0.0239681138184553	0.194005749332624	0.855635777611688	0.999151906182531	3.99541959881236	-0.638396526256081	0.734268981529901	Welch Two Sample t-test	two.sided	1	70.0131															1472423.7	1448629.3	1.01642545819003	0.0235044158291078	1573036.1	1574377.9	1359099.4	1456949.6	1485135.6	1314560.4	1294	Pos	0.356249075893254	0.268945908842304	-0.251123884351852	-0.0150931109407499	-0.0332208500860377	-0.32575713935692
1299_Pos	PecM_Mut - WT	99.5315_1.24	0.069358374911711	0.0346791874558557	-0.0346791874558553	0.331766209561878	0.756850864820302	0.999151906182531	3.96741969278253	-0.512964309525644	0.651681059349066	Welch Two Sample t-test	two.sided	1.24	99.5315															3388629.83333333	3309320	1.02396559816921	0.0341672464078433	3423716.5	3476476	3437301.5	3284850.5	3304871.5	3166633.5	1299	Pos	0.316469262643968	0.241212826831823	-0.114139244652532	-0.052577686275945	-0.0982924556238689	-0.292672702923444
130_Neg	PecM_Mut - WT	Orthophosphate	-0.277677897392248	-0.138838948696124	0.138838948696124	-1.08356933781891	0.388352434491132	0.779139483280464	2.07375369152808	-1.34354583493876	0.788190040154262	Welch Two Sample t-test	two.sided	0.74	78.9584	C00009	Inorganic compounds	none	none	none	none	3	7664-38-2	C00009	(M-H2O-H)-	1.40024673999761	0.990244442550133	0.990244442550133	KEGG_1.0	2820709.1	2365115.3	1.19263069331123	0.254147371271075	2718917.5	3092523.5	2935889.8	935750.4	2807320	3067072	130	Neg	-0.113864554403602	-0.0636767647838868	-0.207005648044239	0.643437278555489	-0.0956466436405307	-0.163243667683231
1309_Pos	PecM_Mut - WT	N-ACETYLGLYCINE +Na: 0.515	-0.161720044798414	-0.080860022399207	0.0808600223992066	-0.569866628449999	0.601114212333845	0.999151906182531	3.75570957879885	-0.970265137853143	0.646825048256316	Welch Two Sample t-test	two.sided	1.1592873	140.030356905389							1								181201.536666667	208816.826666667	0.867753521395658	-0.204642780278852	123204.2	180203.4	188710.16	150939.64	231690.25	295307.44	1309	Pos	-0.366327205867881	0.0699501452716779	-0.108049255383529	-0.302942581277997	0.231796394053789	0.475572503203939
132_Neg	PecM_Mut - WT	Potassium acetate	-0.204392644301772	-0.102196322150886	0.102196322150886	-1.28489544906987	0.305967444897262	0.779139483280464	2.47302392602975	-0.777487487123501	0.368702198519958	Welch Two Sample t-test	two.sided	0.74	132.9465	C12554						3	127-08-2	C12554	(M+Cl)-	0.140298624984325	0.999901586322081	0.999901586322081	KEGG_1.0	21567078.6666667	17528714.3333333	1.23038565501942	0.299110588229523	21146462	22902858	22499096	5121933	21055678	24561352	132	Neg	-0.0280008732914061	-0.0533069393796375	-0.202557393211956	0.402761966713275	-0.0760306999492962	-0.0428660608809806
1322_Pos	PecM_Mut - WT	Thymine	-0.0647653326368049	-0.0323826663184023	0.0323826663184026	-0.294774144350107	0.788260556953946	0.999151906182531	2.85970563509868	-0.783798369513177	0.654267704239567	Welch Two Sample t-test	two.sided	1.12	91.0279	C00178	Nucleic acids	Bases	Pyrimidines	none	none	3	65-71-4	C00178	(M+H-2H2O)+	2.77731370122325	0.857041079123558	0.857041079123558	KEGG_1.0	1187232.9	1244401.26666667	0.954059539958681	-0.0678487916306304	1284807.8	1249892.8	1185814.1	1214309.8	1091076.8	1269001.2	1322	Pos	0.362804538243112	0.214512002704957	-0.198285618472978	-0.0161684892551023	-0.261666918725341	-0.101195514494647
1329_Pos	PecM_Mut - WT	Gyromitrin	-0.174848942861036	-0.087424471430518	0.087424471430518	-0.720415536001651	0.530779466683494	0.999151906182531	2.58960256791687	-1.02133281529753	0.671634929575458	Welch Two Sample t-test	two.sided	1.14	145.035	C08305						3	16568-02-8	C08305	(M-H+2Na)+	0.00714893246822612	0.999998977855814	0.999998977855814	KEGG_1.0	169860.5	194384.053333333	0.873839685340444	-0.194559467768833	165139.25	219869.66	173049.67	202312.78	171392.58	160969.72	1329	Pos	0.084976680745968	0.439559920493337	-0.202930061990562	0.157462840390986	-0.14432003304696	-0.334749346592769
1330_Pos	PecM_Mut - WT	146.0305_1.1	0.0457785472059296	0.0228892736029653	-0.0228892736029643	0.170870060700778	0.872759087205062	0.999151906182531	3.93114346945662	-0.703237700084634	0.794794794496493	Welch Two Sample t-test	two.sided	1.1	146.0305															90409.6366666667	88248.6553333333	1.02448741371946	0.034902260312011	81598.96	96054.4	78047.16	94839.336	111582.79	73852.23	1330	Pos	0.0976155691666679	0.256226905262692	-0.31318739305047	0.0895192837544242	0.284239644692698	-0.414414009826009
1334_Pos	PecM_Mut - WT	182.9851_1.18	0.107449491651671	0.0537247458258353	-0.0537247458258355	0.498306799794195	0.645584867781936	0.999151906182531	3.82007689935482	-0.502519336209508	0.717418319512849	Welch Two Sample t-test	two.sided	1.18	182.9851															1973721.1	1882044.23333333	1.04871132412456	0.0686176058759965	2055023.8	1936690.8	1891335	1902828.8	1974804.5	1806613.1	1334	Pos	0.376831590288962	0.171976548589184	-0.188955054448162	-0.0385050092534414	-0.0267022983632942	-0.294645776813249
1335_Pos	PecM_Mut - WT	N1-Methyl-2-pyridone-5-carboxamide	0.211390542484105	0.105695271242052	-0.105695271242053	0.886687170699787	0.427484026786581	0.999151906182531	3.82422459385003	-0.462700585467931	0.885481670436141	Welch Two Sample t-test	two.sided	1.11	191.0226	C05842						3	701-44-0	C05842	(M+K)+	2.0606585349725	0.9185800070129	0.9185800070129	KEGG_1.0	90234.7666666667	79988.4733333333	1.12809712332719	0.173891281664488	72282.48	55270.395	117468.37	88792.72	80953.45	95902.305	1335	Pos	0.0153054043838654	-0.477015765468984	0.397567262318892	0.0911073187789846	-0.0957868529766017	0.0688226329638403
1338_Pos	PecM_Mut - WT	88.0237_1.21	0.10444634185986	0.05222317092993	-0.0522231709299298	0.383634843100261	0.720892396318292	0.999151906182531	3.97333453752519	-0.653458414565125	0.862351098284844	Welch Two Sample t-test	two.sided	1.21	88.0237															415312.293333333	388986.333333333	1.06767836744907	0.094477108101634	389893.28	445055.22	349447.4	389845.03	506596.2	332058.75	1338	Pos	0.180066462343069	0.289908652377032	-0.311394277471381	-0.0430073007008645	0.287997327918102	-0.403570864465957
134_Neg	PecM_Mut - WT	N-Benzylphthalimide	0.741915409894373	0.370957704947186	-0.370957704947186	2.30907876355022	0.095289918329937	0.779139483280464	3.33471248159203	-0.224936393229673	1.70876721301842	Welch Two Sample t-test	two.sided	0.75	219.0452	C14263						3	2142-01-0	C14263	(M-NH3-H)-	0.166420042475579	0.999861531434969	0.999861531434969	KEGG_1.0	7777044.33333333	3013580.39	2.58066596104089	1.36774341243621	5584690	3595320.2	12075918	281216.97	5670525	5164204	134	Neg	0.203308789505191	-0.226665930107711	0.70896234909765	-0.899618446601258	0.200601976238718	0.0134112618674101
1342_Pos	PecM_Mut - WT	PICOLINIC ACID+Na: 0.371	-0.244603519818561	-0.122301759909281	0.12230175990928	-0.651221145106012	0.571375988287072	0.999151906182531	2.41882587276983	-1.62006389273145	1.13085685309432	Welch Two Sample t-test	two.sided	1.2316833	146.019406311866							1								42284.588	60619.174	0.697544773539804	-0.519642272224078	29331.385	23624.008	55320.473	80429.1	42201.906	77804.414	1342	Pos	-0.315563096905135	-0.588373677912627	0.0861773988888215	0.540294599559931	-0.137519581711529	0.414984358080537
1344_Pos	PecM_Mut - WT	122.0714_1.15	-0.347296319198664	-0.173648159599333	0.173648159599332	-3.14466296104144	0.0430823786117268	0.999151906182531	3.41744356871461	-0.675683002822546	-0.0189096355747831	Welch Two Sample t-test	two.sided	1.15	122.0714															384022.823333333	461787.733333333	0.831600312466796	-0.266037794610498	306086.16	401243.66	455870.06	490257.38	390112.25	493862.16	1344	Pos	-0.315184110117621	0.0993606655681317	0.00116249457132743	0.292049242034229	-0.206922863251704	0.129534571195635
1345_Pos	PecM_Mut - WT	3-UREIDOPROPIONATE: 0.598	-0.0640888387276854	-0.032044419363843	0.0320444193638423	-0.214847941356364	0.841321686494621	0.999151906182531	3.65892351053294	-0.923653010459739	0.795475333004368	Welch Two Sample t-test	two.sided	1.1381736	133.060024442097							1								712870.24	737819.2	0.96618553705298	-0.0496278378305912	436120.28	501762.4	1031487.44	758782.4	671003	952912.8	1345	Pos	-0.415790126106149	-0.3038769350473	0.412373350616721	0.11006469996253	-0.0927164826021011	0.289945493176297
135_Neg	PecM_Mut - WT	L-THREONINE: 0.976	-0.273405727639404	-0.136702863819701	0.136702863819702	-2.05054198690946	0.126344443511433	0.779139483280464	3.22375335158285	-0.681547687217765	0.134736231938958	Welch Two Sample t-test	two.sided	0.752478	118.050988299273							1								458788.216666667	396602.306666667	1.15679664226528	0.210135269820191	406474.4	515143.7	477321.53	103518.32	492568.72	571144.9	135	Neg	-0.267449337998427	0.0337276456570005	-0.235436740687505	0.263212715675538	0.0927774872268277	0.113168230126568
1352_Pos	PecM_Mut - WT	THIAMINE: 0.859	-0.294806999265999	-0.147403499633	0.147403499632999	-2.21955178952019	0.132390739285657	0.999151906182531	2.46243988299448	-0.774824330682989	0.185210332150992	Welch Two Sample t-test	two.sided	1.1565695	265.111553652265							1								1891153	2184533.96666667	0.865700890376024	-0.208059451587624	1430563.4	2046789.6	2230900.2	2202890.8	2011995.4	2303921.5	1352	Pos	-0.390432105039532	0.214357078799064	0.029576080477264	0.160724122114479	-0.0813544743367305	0.0671292979854539
1359_Pos	PecM_Mut - WT	102.0134_1.09	0.142753986978368	0.0713769934891839	-0.0713769934891845	0.714641375422033	0.529178492783808	0.999151906182531	2.83387832976387	-0.514569889581315	0.800077863538052	Welch Two Sample t-test	two.sided	1.09	102.0134															253144.693333333	237337.726666667	1.06660115477076	0.0930207950884903	266405.34	235288.53	256918.9	230658.62	236109.84	246066.03	1359	Pos	0.431140220898232	0.0952412347096825	-0.0742058273772952	-0.129433332968811	-0.142803413053385	-0.179938882208425
136_Neg	PecM_Mut - WT	D-SORBITOL+Cl: 0.905	0.759719173278858	0.379859586639429	-0.379859586639429	2.30919451023552	0.101044594040088	0.779139483280464	3.10835050419023	-0.266950423328473	1.78638876988619	Welch Two Sample t-test	two.sided	0.7481825	217.048045493743							1								23374484.6666667	8914514.4	2.62207043679986	1.39070644126407	16784594	11011594	35852920	762460.2	17485940	14969489	136	Neg	0.21259573836864	-0.19241433314489	0.696768869967649	-0.945773921824626	0.230214151581998	-0.0013905049487706
1360_Pos	PecM_Mut - WT	130.008_1.18	0.0953701926888324	0.0476850963444158	-0.0476850963444165	0.491614759053027	0.651203217266143	0.999151906182531	3.63210802227733	-0.465455958122952	0.656196343500617	Welch Two Sample t-test	two.sided	1.18	130.008															586553.486666667	566159.986666667	1.03602073703596	0.0510528803599121	597213.1	566071.56	589468.3	569501.6	572979.06	562906.8	1360	Pos	0.361895417369819	0.145433621858712	-0.128658329887023	-0.0417096068636686	-0.0901817984495485	-0.246779304028293
1361_Pos	PecM_Mut - WT	3-Methylthiopropanamine	-0.0909731760498275	-0.0454865880249142	0.0454865880249133	-0.236276709036024	0.829796181590086	0.999151906182531	2.7339695340044	-1.38659732853063	1.20465097643098	Welch Two Sample t-test	two.sided	1.31	144.0235	C03354						3	4104-45-4	C03354	(M+K)+	2.24345539251658	0.904238756793313	0.904238756793313	KEGG_1.0	75569.2573333333	92674.9066666667	0.815423074610056	-0.294379312509658	65295.758	36924.574	103002.234	110806.56	58409.78	130293.586	1361	Pos	-0.0195439065151617	-0.65916382809295	0.207142232447876	0.361859325902891	-0.324058090007457	0.433764266264799
1362_Pos	PecM_Mut - WT	Monodehydroascorbate	0.260178045654999	0.130089022827499	-0.130089022827499	0.998972466624976	0.403097731261868	0.999151906182531	2.54559724955582	-0.65900178364922	1.17935787495922	Welch Two Sample t-test	two.sided	1.18	176.0313	C01041						3		C01041	(M+H)+	0.768576322514036	0.988255322269056	0.988255322269056	KEGG_1.0	153041.266666667	127777.736666667	1.19771464622123	0.260284229062816	116282.64	160010.27	185233.06	117963.79	157608.1	105359.15	1362	Pos	-0.0284108613409229	0.330682800687655	0.286785653989953	-0.22110788554128	0.131892275833468	-0.499841983628873
137_Neg	PecM_Mut - WT	D-FRUCTOSE 6-PHOSPHATE: 0.946	-0.00622038248901088	-0.00311019124450533	0.00311019124450555	-0.0202667964976088	0.985194595091087	0.9889953798579	2.78355266207341	-1.02739839060798	1.01495762562996	Welch Two Sample t-test	two.sided	0.7219192	259.022135896912							1								2993869.46666667	2041693.4	1.46636584448315	0.552245087220208	2292888.8	2156588.8	3559822.8	818971.4	3128896.8	3149520	137	Neg	-0.25580233617464	-0.453606441365092	0.124775382195249	0.511242664732453	0.121696380245875	-0.0483056496338443
1370_Pos	PecM_Mut - WT	148.0185_1.19	-0.0646683902526127	-0.0323341951263062	0.0323341951263065	-0.284145940344819	0.791082856415207	0.999151906182531	3.8057662812962	-0.709479799678143	0.580143019172918	Welch Two Sample t-test	two.sided	1.19	148.0185															182186.09	191559.236666667	0.951069200160904	-0.0723777789362551	176458.67	206199.22	170063.12	193713.19	200036.48	174765.3	1370	Pos	0.158530029056616	0.331404115873039	-0.308931253968378	0.0506237332338775	0.0533986395328434	-0.285025263727997
1378_Pos	PecM_Mut - WT	Atraton	0.281741693522033	0.140870846761017	-0.140870846761017	0.619661938045355	0.58124117479326	0.999151906182531	2.866015057601	-1.20425232980433	1.76773571684839	Welch Two Sample t-test	two.sided	1.16	212.1502	C19098						3	1610-17-9	C19098	(M+H)+	0.94243479750844	0.982393176900226	0.982393176900226	KEGG_1.0	494401.116666667	307072.666666667	1.61004599345649	0.687101901745992	948261	290854.88	262191.47	422503.84	272750.88	207859.28	1378	Pos	0.960479055222951	-0.0700876456359386	-0.305265631803396	0.157321842227194	-0.232600883136505	-0.509846736874305
1379_Pos	PecM_Mut - WT	172.0184_1.28	-0.070392916815569	-0.0351964584077843	0.0351964584077847	-0.183778957851952	0.866084107469233	0.999151906182531	2.95194781689625	-1.3006690372627	1.15988320363156	Welch Two Sample t-test	two.sided	1.28	172.0184															142379.323333333	167485.092	0.850101472513944	-0.234293035807448	111108.67	69059.266	205194.08	199710.31	110835.22	233685.7	1379	Pos	-0.100639620413479	-0.647991504448648	0.290319370008874	0.343073915131139	-0.295269124818748	0.410506964540863
138_Neg	PecM_Mut - WT	Potassium 2,6-dihydroxytriazinecarboxylate	0.118204686282003	0.0591023431410017	-0.0591023431410013	0.698537616395986	0.529667774361958	0.779139483280464	3.3973498763231	-0.386383926054147	0.622793298618152	Welch Two Sample t-test	two.sided	0.82	176.9352	C15997						3	2207-75-2	C15997	(M-NH3-H)-	1.70663370255397	0.985542534522242	0.985542534522242	KEGG_1.0	12006661.3333333	9102405.5	1.3190646509138	0.399515276694797	11790055	12595339	11586479	1967846.5	12643450	12744031	138	Neg	0.141226698332117	0.0841891610419823	-0.218568516892222	-0.228022039340242	0.25464884798311	-0.0334741511247441
1382_Pos	PecM_Mut - WT	84.0813_1.15	0.195637547187562	0.0978187735937814	-0.0978187735937807	1.04418443488669	0.369779195888173	0.999151906182531	3.15173843043154	-0.384707516558254	0.775982610933378	Welch Two Sample t-test	two.sided	1.15	84.0813															241959.406666667	220261.623333333	1.0985091411067	0.135546875017838	216097.34	236947.52	240484.98	207073.25	269295.9	216764.1	1382	Pos	0.156274224542171	0.224909358063096	-0.0823246238853357	-0.2160900303828	0.219506720124509	-0.302275648461638
1387_Pos	PecM_Mut - WT	2-HYDROXYGLUTARATE+Na: 0.297	0.296665127681477	0.148332563840738	-0.148332563840739	0.655678077002845	0.553490902340762	0.999151906182531	3.41953704233332	-1.0482899198454	1.64162017520836	Welch Two Sample t-test	two.sided	1.2330892	171.025971704609							1								19458.281	15068.4597333333	1.29132514831332	0.368852308776126	14714.437	28471.293	11995.5	7960.2812	31664.906	8773.805	1387	Pos	0.108937682583556	0.612004910373815	-0.255518855978505	-0.530830752095635	0.591578864917163	-0.526171849800397
139_Neg	PecM_Mut - WT	cis-2-Chloro-4-carboxymethylenebut-2-en-1,4-olide	0.1268375408278	0.0634187704138997	-0.0634187704139002	0.640287839925417	0.557467701036883	0.779139483280464	3.92280435154146	-0.427456027788246	0.681131109443846	Welch Two Sample t-test	two.sided	0.74	194.9465	C04706						3	115793-61-8	C04706	(M+Na-2H)-	0.439752100049873	0.999033557758919	0.999033557758919	KEGG_1.0	36290375.3333333	27980834	1.29697261108562	0.375148013692801	35443370	39221180	34828624	5437766	38599132	39283556	139	Neg	0.124448124979313	0.142408662616662	-0.185754354251733	-0.354337053773686	0.251562540514119	0.0216720799153233
1398_Pos	PecM_Mut - WT	N-ACETYLGLYCINE -H2O: 0.810	0.3395076943817	0.16975384719085	-0.16975384719085	1.98066180090345	0.127333782132334	0.999151906182531	3.56340405074671	-0.160308579908048	0.839323968671448	Welch Two Sample t-test	two.sided	1.1634243	100.039704853018							1								510954.483333333	424612.81	1.20334213028885	0.267046883159466	526862.25	347272.28	511067.9	470954.4	494933.3	455611.75	1398	Pos	0.451021365013661	-0.325228070708523	0.0162358380209334	0.0105342135444828	0.0420043385379564	-0.194567684408509
1399_Pos	PecM_Mut - WT	Diethylthiophosphoric acid	0.0814051097218661	0.0407025548609332	-0.040702554860933	0.292478202005587	0.796829510754413	0.999151906182531	2.05399121947575	-1.08648126435677	1.24929148380051	Welch Two Sample t-test	two.sided	1.2	135.0029	C06607						3	5871-17-0	C06607	(M+H-2H2O)+	0.215492562531949	0.999071690256204	0.999071690256204	KEGG_1.0	582719.3	565267.066666667	1.03087431474869	0.0438684485721433	481394.2	741728.44	657868.7	457460.88	608895	496611.88	1399	Pos	-0.0188576942823319	0.512180366328232	0.0913420209050457	-0.310401958480653	0.0496233379600857	-0.323886072430378
1400_Pos	PecM_Mut - WT	Glyoxal	0.0483021982505454	0.0241510991252726	-0.0241510991252728	0.326207229107225	0.77277659356375	0.999151906182531	2.19497216502972	-0.537527077015338	0.634131473516429	Welch Two Sample t-test	two.sided	1.18	76.0399	C14448						3	107-22-2	C14448	(M+NH4)+	1.3147667222313	0.966018560991074	0.966018560991074	KEGG_1.0	437539.233333333	436373.803333333	1.00267071485753	0.00384789105479556	422854.2	386817	464403	445808.44	425360.5	476495.97	1400	Pos	0.306783946463122	-0.0753104399894071	-0.0642408593726541	0.0346115780812793	-0.17008978971465	-0.0317544354676905
1401_Pos	PecM_Mut - WT	L-Cysteate	0.096971015083613	0.0484855075418063	-0.0484855075418067	0.40064987315863	0.720241664651323	0.999151906182531	2.51356300269179	-0.764887091646067	0.958829121813293	Welch Two Sample t-test	two.sided	1.2	170.0124	C00506						3	13100-82-8	C00506	(M+H)+	1.62023779004983	0.948851085538193	0.948851085538193	KEGG_1.0	537305.69	510964.846666667	1.05155118498889	0.0725190759683121	415604.12	602205.7	614913.75	414075.56	581399.2	516613.28	1401	Pos	-0.115845870524364	0.390632902351285	0.137304288877188	-0.372089036427448	0.123998104272595	-0.164000388549257
1403_Pos	PecM_Mut - WT	5,6-Dihydrouracil	0.039152597286003	0.019576298643002	-0.019576298643001	0.156334482803161	0.888673003578816	0.999151906182531	2.25342308783777	-0.930218104761061	1.00852329933307	Welch Two Sample t-test	two.sided	1.22	159.0137	C00429						3	504-07-4	C00429	(M-H+2Na)+	1.26072491504203	0.968711398102832	0.968711398102832	KEGG_1.0	721235.786666667	713687.266666667	1.0105767895163	0.0151789502631764	576612.6	866296.75	832517.06	583433.3	754577.7	691331.75	1403	Pos	-0.0939331049876894	0.46086784159625	0.116209093178022	-0.321352585937052	0.0364529077386735	-0.198244151588201
1404_Pos	PecM_Mut - WT	103.5208_1.21	0.0802512135650051	0.0401256067825022	-0.040125606782503	0.282214526230519	0.802793238918511	0.999151906182531	2.13622675119005	-1.07145171259944	1.23195413972945	Welch Two Sample t-test	two.sided	1.21	103.5208															529648.113333333	516052.733333333	1.02634494330101	0.0375156864550735	430292.44	663494.6	569460.4	366650.44	589191.5	518013.16	1404	Pos	-0.0399478146828226	0.481245849263843	0.0236844919764641	-0.476071997440039	0.136640143053865	-0.125550672171313
1405_Pos	PecM_Mut - WT	Glycerone sulfate	0.147750701869165	0.0738753509345827	-0.0738753509345827	0.542618841717057	0.640700452511325	0.999151906182531	2.04584443145791	-0.999024448619832	1.29452585235816	Welch Two Sample t-test	two.sided	1.2	188.0229	C02543						3		C02543	(M+NH4)+	1.32893268506962	0.96529527341881	0.96529527341881	KEGG_1.0	319838.02	296054.593333333	1.08033459774728	0.111478208452947	265212.62	384585.53	359576	229876.31	334725.44	273701.94	1405	Pos	0.0192273788865873	0.463429600670538	0.117959957936378	-0.400712175146728	0.0844387159807829	-0.284343478327558
1406_Pos	PecM_Mut - WT	130.5258_1.2	0.142441327886912	0.0712206639434567	-0.0712206639434557	0.380274942578293	0.723372539482286	0.999151906182531	3.93551532905508	-0.904299467202715	1.18918212297654	Welch Two Sample t-test	two.sided	1.2	130.5258															947507.266666667	812400.556666667	1.16630553597151	0.221945779523405	471966.8	1165586.1	1276667.4	514765.97	1093887.6	756849.6	1406	Pos	-0.419274208772517	0.463036897411202	0.371969482691687	-0.491076910416525	0.2609667179112	-0.185621978825044
1408_Pos	PecM_Mut - WT	Chloroneb	0.0680582837680787	0.0340291418840398	-0.0340291418840389	0.299100742917912	0.789752868291161	0.999151906182531	2.30153777672398	-0.79777359530372	0.933890162839877	Welch Two Sample t-test	two.sided	1.21	170.9768	C11252						3	2675-77-6	C11252	(M+H-2H2O)+	1.52602385000478	0.954492993996348	0.954492993996348	KEGG_1.0	622961.793333333	606459.473333333	1.02721091965024	0.0387324440618669	510776	689087.8	725174.94	492002.22	632934.44	638288.4	1408	Pos	-0.0489213589524559	0.37139072934567	0.151570448252056	-0.382021141491023	-0.000561663647480613	-0.0914570135067636
1411_Pos	PecM_Mut - WT	Ethanolamine	0.268170328177956	0.134085164088978	-0.134085164088977	1.19232546593284	0.302750687560014	0.999151906182531	3.76921478771618	-0.371662292925865	0.908002949281776	Welch Two Sample t-test	two.sided	1.21	106.0235	C00189	Peptides	Amines	Biogenic amines	none	none	3	141-43-5	C00189	(M-H+2Na)+	1.52855428751764	0.954345451873121	0.954345451873121	KEGG_1.0	1066326.85	882145.766666667	1.20878758397186	0.273560747089383	710337.25	917008.2	1249857.8	741701.6	1238785.5	987727.5	1411	Pos	-0.219543093590862	0.0830528481720794	0.281480172665624	-0.390104610927016	0.340318413192173	-0.0952037295119957
1413_Pos	PecM_Mut - WT	94.5156_1.22	0.139213916670603	0.0696069583353015	-0.0696069583353015	0.562815505400996	0.605529069297382	0.999151906182531	3.74572355398041	-0.566329926372697	0.844757759713903	Welch Two Sample t-test	two.sided	1.22	94.5156															333039.226666667	304352.043333333	1.0942565820132	0.12995106189265	236960.33	327002.53	419623.97	235611.16	342533.38	350442.44	1413	Pos	-0.197534528217571	0.213724706598292	0.322927133869266	-0.446812692836065	0.0834282693542096	0.0242671112318686
1415_Pos	PecM_Mut - WT	L-PIPECOLIC ACID: 0.965	0.0777365082953815	0.0388682541476907	-0.0388682541476908	0.452879838031365	0.679735702252306	0.999151906182531	3.18317377073915	-0.451168517056107	0.60664153364687	Welch Two Sample t-test	two.sided	1.2182918	130.086317772204							1								10657691.3333333	10442067.3333333	1.02064955081372	0.0294875889455412	9941306	9339107	12303582	9777132	9728186	12209963	1415	Pos	0.210806188527428	-0.0550213446312544	0.163638371871228	-0.177801251060904	-0.257839797955584	0.116217833249086
1417_Pos	PecM_Mut - WT	Glycerol	-0.1402544153066	-0.0701272076533002	0.0701272076532999	-0.624705546828383	0.571555849453589	0.999151906182531	3.40449864298604	-0.809049617401658	0.528540786788458	Welch Two Sample t-test	two.sided	1.23	156.063	C00116	Carbohydrates	Monosaccharides	Sugar alcohols	none	none	3	56-81-5	C00116	(M+CH3CN+Na)+	0.194241565054654	0.999245688923847	0.999245688923847	KEGG_1.0	182877.49	201765.656666667	0.906385620929178	-0.141803120731046	180411.47	227936.33	198654.2	182514.34	169566.8	194846.3	1417	Pos	0.146838481791071	0.447379734469062	-0.0854354531618907	-0.0963325728965842	-0.271784651589081	-0.140665538612578
1418_Pos	PecM_Mut - WT	2-Aminobenzenesulfonate	0.199323715817256	0.099661857908628	-0.0996618579086283	0.387812602875287	0.720676441027455	0.999151906182531	3.48142436725585	-1.31555188162619	1.7141993132607	Welch Two Sample t-test	two.sided	1.23	191.0485	C06333						3	88-21-1	C06333	(M+NH4)+	0.334705247482248	0.997761956109337	0.997761956109337	KEGG_1.0	5598038.06666667	5584125.2	1.00249150335431	0.00359000912852157	7852039	1583707.4	2761394.2	11779566	6180681	3389102.2	1418	Pos	0.53000551717612	-0.724403977585285	-0.438650189460063	0.719117624875971	0.207630246009827	-0.293699221016571
1419_Pos	PecM_Mut - WT	DEOXYCARNITINE: 0.950	-0.542659010527738	-0.271329505263869	0.271329505263869	-3.99465264234183	0.0498280658048711	0.999151906182531	2.17478421508493	-1.08437197968414	-0.000946041371334609	Welch Two Sample t-test	two.sided	1.2206666	146.117483444216							1								1045379.3	1618843.8	0.645756743176828	-0.63093729143069	937342.7	1614962.8	1149333.1	1308035	1049462.1	1933533.6	1419	Pos	-0.226197060410726	0.412050649242647	-0.265710562008151	0.00554948328656082	-0.322080893372729	0.3963883832624
142_Neg	PecM_Mut - WT	Monomethyl sulfate	0.644010959876064	0.322005479938032	-0.322005479938032	1.3110892971161	0.319984289167511	0.779139483280464	2.00275090280518	-1.46668537547225	2.75470729522437	Welch Two Sample t-test	two.sided	0.8	110.9757	C02704						3	75-93-4	C02704	(M-H)-	0.0845914625102751	0.999964222062398	0.999964222062398	KEGG_1.0	6969597.33333333	4006701.078	1.7394852267872	0.798660426395943	6329650.5	5484429.5	7757924	116715.234	6821217.5	6418958.5	142	Neg	0.296263356513152	0.137510090884627	0.335561774127649	-1.30341324924764	0.334191309173295	0.199886718548917
1420_Pos	PecM_Mut - WT	ORTHOPHOSPHATE: 0.410	-0.0433707891907866	-0.0216853945953929	0.0216853945953937	-0.278380870157916	0.794819612355273	0.999151906182531	3.90996238898965	-0.479888298963245	0.393146720581672	Welch Two Sample t-test	two.sided	1.089685	98.9845903142728							1								1986574.86666667	2036562.46666667	0.975454914436375	-0.0358529019323213	1601204	1930297	2142213.8	1850135.6	2216306.8	2329254.8	1420	Pos	-0.186072563096027	0.145105432162492	-0.0425282192694277	-0.2146942894855	0.163544598579276	0.134645041109189
1421_Pos	PecM_Mut - WT	gamma-L-Glutamyl-D-alanine	0.134604217211428	0.067302108605714	-0.0673021086057138	0.315413079014786	0.768819049340151	0.999151906182531	3.84549716732938	-1.06927123089821	1.33847966532106	Welch Two Sample t-test	two.sided	1.2	219.098	C03738						3		C03738	(M+H)+	0.908334392519805	0.9836339753774	0.9836339753774	KEGG_1.0	1129970.32	958853.9	1.17845932524235	0.236901964541555	1232158.8	970000.7	550885.06	1348548.2	1606867.1	558012.8	1421	Pos	0.360945949414924	0.0904712832916967	-0.592615660138337	0.300749291162505	0.433576036540555	-0.593126900271343
1422_Pos	PecM_Mut - WT	Salicifoline	-0.286886749233778	-0.143443374616889	0.143443374616889	-1.02386008510699	0.363780550883718	0.999151906182531	3.99988790885815	-1.06485839347379	0.491084895006238	Welch Two Sample t-test	two.sided	1.23	277.1028	C17063						3	6882-07-1	C17063	(M-2H+3Na)+	0.186138937436908	0.999307285956628	0.999307285956628	KEGG_1.0	1847823.03333333	2344168.53333333	0.788263730639617	-0.343249699686133	1157522.9	1495472.6	1988037	2502751.5	2397909.2	3034281.5	1422	Pos	-0.499733214791518	-0.247035382804306	-0.113415746003926	0.275143795206687	0.182818836944778	0.402221711448286
1423_Pos	PecM_Mut - WT	161.0027_1.24	0.0940842637245589	0.0470421318622793	-0.0470421318622797	0.543860101311251	0.639129287434549	0.999151906182531	2.08354938655035	-0.622363310447568	0.810531837896685	Welch Two Sample t-test	two.sided	1.24	161.0027															177213.81	171766.193333333	1.0317153018353	0.0450449191184746	156616.1	180990.22	193459.05	155340.22	181566.28	178968.14	1423	Pos	0.0923101145575891	0.289405324019671	0.0417516199638994	-0.270446460435662	0.00706466106534927	-0.160085259170848
1424_Pos	PecM_Mut - WT	Succinate	0.0928628485119673	0.0464314242559838	-0.0464314242559835	0.389164296384399	0.724548533683527	0.999151906182531	2.83289482172059	-0.692517594222021	0.878243291245956	Welch Two Sample t-test	two.sided	1.37	162.998	C00042	Organic acids	Carboxylic acids	Dicarboxylic acids	none	none	3	110-15-6	C00042	(M-H+2Na)+	0.139836179968711	0.99960899331848	0.99960899331848	KEGG_1.0	686322.92	653261.853333333	1.05060921053016	0.0712261375473292	735875.8	655992.9	588901.9	661890.56	734191.06	641902.1	1424	Pos	0.397388556506464	0.119441953096405	-0.34780087138205	-0.0296015755949976	0.0897065876435373	-0.229134650269358
1429_Pos	PecM_Mut - WT	Aryl sulfate	0.0017374598135819	0.000868729906791164	-0.000868729906790735	0.00784664984883935	0.994121038470868	0.999151906182531	3.93445009422754	-0.617102934703425	0.620577854330589	Welch Two Sample t-test	two.sided	1.33	138.986	C00850						3		C00850	(M+H-2H2O)+	3.0133715399927	0.833928042133889	0.833928042133889	KEGG_1.0	330475.24	334453.043333333	0.988106541672671	-0.017261487433839	342055.56	346850.75	315016.72	339455.88	334353.44	317052.5	1429	Pos	0.314567480808376	0.240089788826973	-0.252066595268581	0.0218520424930408	-0.0598946958194215	-0.264548021040386
1432_Pos	PecM_Mut - WT	139.9822_1.42	0.0549732819239244	0.0274866409619624	-0.027486640961962	0.277192314014164	0.795507455406824	0.999151906182531	3.95765213189263	-0.49798778151164	0.607934345359489	Welch Two Sample t-test	two.sided	1.42	139.9822															3205814.56666667	3158215.76666667	1.01507142118103	0.0215812400790727	3203740	3216301	3140940.2	3168990.8	3272763.5	3089355.5	1432	Pos	0.304032196293371	0.201846448417288	-0.198774937811868	-0.02618223494814	-0.0227973355956159	-0.258124136355034
1437_Pos	PecM_Mut - WT	2,3,4,5-Tetrahydrodipicolinate	0.409396065042994	0.204698032521497	-0.204698032521497	1.71877032082556	0.172030463297533	0.999151906182531	3.45220490291968	-0.295443515940835	1.11423564602682	Welch Two Sample t-test	two.sided	1.28	189.0871	C03972						3		C03972	(M+NH4)+	0.0377338724888432	0.999971523502803	0.999971523502803	KEGG_1.0	1251383.93333333	931561.033333333	1.34331931946059	0.425802287523271	859773	616115	1498456.6	889135.7	1395922.2	1289432.4	1437	Pos	-0.0560428195871229	-0.546780563358641	0.349661541704942	-0.21039833206285	0.320475375446672	0.143084797856999
1438_Pos	PecM_Mut - WT	L-Alanine	0.229781573239484	0.114890786619742	-0.114890786619742	1.51468788499319	0.24405224340367	0.999151906182531	2.50875942616859	-0.311149379191536	0.770712525670504	Welch Two Sample t-test	two.sided	1.29	90.0555	C00041	Peptides	Amino acids	Common amino acids	none	none	3	56-41-7	C00041	(M+H)+	1.14188882974986	0.974258897644889	0.974258897644889	KEGG_1.0	178592.533333333	162296.62	1.10040821141767	0.138038810422297	156199.48	160332.31	186404.62	141474.47	193173.5	185083.08	1438	Pos	0.136599925455889	0.0753417628003501	0.0171321735738098	-0.394380678817301	0.190940260829528	-0.0256334438422743
1439_Pos	PecM_Mut - WT	8-Oxoguanine	-0.212233426556443	-0.106116713278221	0.106116713278222	-1.11062002318857	0.380009015170378	0.999151906182531	2.0489115952541	-1.01592114148207	0.591454288369182	Welch Two Sample t-test	two.sided	1.32	168.0515	C20155						3		C20155	(M+H)+	0.189977789943896	0.999278429244038	0.999278429244038	KEGG_1.0	665728.373333333	773401.73	0.860779524417838	-0.216284334339688	589933.06	637658	722478.56	662153.44	684773.5	1020393.75	1439	Pos	-0.0645547635776865	-0.0241548292164522	-0.121601510033791	-0.137777888673196	-0.132193866223187	0.480282857724314
1440_Pos	PecM_Mut - WT	Diethylene glycol	-0.0346056276984035	-0.0173028138492015	0.017302813849202	-0.156082024843759	0.88858052371061	0.999151906182531	2.30699724475602	-0.876669771906453	0.807458516509646	Welch Two Sample t-test	two.sided	1.45	124.097	C14689						3	111-46-6	C14689	(M+NH4)+	0.21175173497312	0.999103626038094	0.999103626038094	KEGG_1.0	80034.34	83324.99	0.960508246085598	-0.0581300952227629	65235.24	66642.57	86685.73	104341.03	88182.05	78991.37	1440	Pos	-0.115460882177836	-0.176382087670798	-0.0260468946916497	0.443943136724056	0.0895993353218813	-0.215652607505652
1442_Pos	PecM_Mut - WT	155.9745_1.32	-0.0720276205140839	-0.036013810257042	0.036013810257042	-0.193979699022832	0.861132421723928	0.999151906182531	2.44822016228606	-1.41965368752166	1.27559844649349	Welch Two Sample t-test	two.sided	1.32	155.9745															140224.178333333	168222.65	0.833563009103312	-0.262636838105049	119801.875	69671.46	182586.25	213884.19	118284.41	221112.3	1442	Pos	-0.0318108393380839	-0.666837386169781	0.167183050187958	0.418496335761693	-0.243413641621	0.356382481179214
1447_Pos	PecM_Mut - WT	Dimethyl sulfide	-0.233957324650772	-0.116978662325386	0.116978662325386	-1.08392327426449	0.339765006110843	0.999151906182531	3.97183645525845	-0.834913340816433	0.36699869151489	Welch Two Sample t-test	two.sided	1.37	104.0534	C00580						3	75-18-3	C00580	(M+CH3CN+H)+	1.47652834250778	0.957334212699505	0.957334212699505	KEGG_1.0	6364299.83333333	7397393.66666667	0.860343537212498	-0.217015248481171	4543153	5502657	8073985.5	7748903	6475761	8940621	1447	Pos	-0.390949833633416	-0.171181987169445	0.159548216309213	0.219581942994514	-0.119534369651955	0.302536031151088
1448_Pos	PecM_Mut - WT	NIACIN: 0.917	-0.05143633735177	-0.025718168675885	0.025718168675885	-0.178399966822541	0.867079909277606	0.999151906182531	3.99996669440995	-0.85194453571882	0.74907186101528	Welch Two Sample t-test	two.sided	1.3616356	124.03963215718							1								71353632.6666667	74618274	0.956248769124125	-0.0645421092191961	44322308	48783836	91365750	77753810	78372840	97317176	1448	Pos	-0.424215759438081	-0.368894369090818	0.245869155525668	0.132120987906205	0.101192097884758	0.313927887212268
1449_Pos	PecM_Mut - WT	L-METHIONINE: 0.928	-0.179803001162156	-0.0899015005810783	0.089901500581078	-0.821705864910841	0.457435284772271	0.999151906182531	3.99667201950096	-0.78753523957424	0.427929237249928	Welch Two Sample t-test	two.sided	1.3714733	150.058386925515							1								87469050	98323334.6666667	0.889606219078466	-0.168761221166882	64757690	72796260	111448240	101738584	86201220	120435160	1449	Pos	-0.318065671619351	-0.215010371217164	0.199407548910654	0.177819010533454	-0.151046379034538	0.306895862426944
1450_Pos	PecM_Mut - WT	L-METHIONINE-NH3: 0.871	-0.193966778501904	-0.0969833892509517	0.096983389250952	-0.822040025088253	0.457300345144444	0.999151906182531	3.99346662722418	-0.849513644254822	0.461580087251015	Welch Two Sample t-test	two.sided	1.3532914	133.031985915325							1								14123470.6666667	16158933.3333333	0.874034837282989	-0.194237311072507	10249189	11532250	18451204	16897504	13670019	20047046	1450	Pos	-0.332905796170592	-0.235886769793651	0.216915697383364	0.201853937823308	-0.174960068965627	0.324982999723199
1452_Pos	PecM_Mut - WT	L-METHIONINE+Na: 0.827	-0.216444706929067	-0.108222353464534	0.108222353464534	-0.625649158642377	0.565494129883338	0.999151906182531	3.99703088915282	-1.17724347303821	0.744354059180075	Welch Two Sample t-test	two.sided	1.3828635	172.039778241736							1								1905438.7	2338537.26666667	0.814799373591338	-0.295483223710976	1050361.4	1281830.5	2849281.5	2378734.8	1816673.2	3355046.5	1452	Pos	-0.518476008092289	-0.361379211189385	0.316905451335814	0.205098919418065	-0.123096503637126	0.480947352164921
1454_Pos	PecM_Mut - WT	L-VALINE/5-AMINOPENTANOATE/L-NORVALINE+Na: 0.614	0.273805103937368	0.136902551968684	-0.136902551968684	1.77595821628375	0.18278394990417	0.999151906182531	2.73114115902503	-0.245331961639168	0.792942169513903	Welch Two Sample t-test	two.sided	1.333472	140.068150716509							1								11393055.3333333	9884294	1.15264229628675	0.204944865600334	8381447	8591623	13218595	9564505	12579124	11496754	1454	Pos	-0.145829464114217	-0.204959777121087	0.280024401137895	-0.191632769056008	0.276512718882374	-0.0141151097289567
1456_Pos	PecM_Mut - WT	URACIL: 0.902	0.273728530280738	0.136864265140369	-0.136864265140369	1.05608417378857	0.359550625636655	0.999151906182531	3.43076285837234	-0.495530508319127	1.0429875688806	Welch Two Sample t-test	two.sided	1.3974621	113.034818869791							1								39992657.3333333	32298004	1.23823928355862	0.308290135106192	24020044	25217354	50257748	29088738	45700180	42587920	1456	Pos	-0.296409629237899	-0.30570885818763	0.385491892605915	-0.248252960604977	0.32151053205309	0.1433690233715
1457_Pos	PecM_Mut - WT	Thiopurine	0.301438715149805	0.150719357574902	-0.150719357574902	1.44970579735794	0.232719099878209	0.999151906182531	3.39796870554776	-0.318535291404615	0.921412721704224	Welch Two Sample t-test	two.sided	1.39	196.9868	C01756						3		C01756	(M-H+2Na)+	0.459298322539325	0.995789788912332	0.995789788912332	KEGG_1.0	730411.546666667	613871.543333333	1.1898442835459	0.250772778528447	540811.2	467231.38	870195.94	554420.5	780227.5	819962.75	1457	Pos	-0.0662624347259223	-0.377739024383949	0.306583138664732	-0.268504550227036	0.211837368785897	0.194085501886278
1458_Pos	PecM_Mut - WT	GLUTARIC ACID-H2O: 0.604	0.310831875709966	0.155415937854983	-0.155415937854983	3.77195360454237	0.0202408641754272	0.999151906182531	3.92645501458109	0.0803358800914731	0.54132787132846	Welch Two Sample t-test	two.sided	1.3473872	115.039302345712							1								304737.456666667	268274.293333333	1.13591747043772	0.183858020304364	261995.1	250660.61	318406.3	255950.83	333810.97	298211.44	1458	Pos	0.142833162093388	-0.0819626082839949	0.0546490692696774	-0.261030357886254	0.268765582201885	-0.1232548473947
1459_Pos	PecM_Mut - WT	Trimethylamine	0.198685566492691	0.099342783246345	-0.0993427832463455	0.893211721477693	0.443807176145122	0.999151906182531	2.71334038870151	-0.553465249641599	0.95083638262698	Welch Two Sample t-test	two.sided	1.39	126.0264	C00565						3	75-50-3	C00565	(M-2H+3Na)+	1.00112552001264	0.98015452013808	0.98015452013808	KEGG_1.0	1235716.1	1080003.3	1.14417807797439	0.194311608249881	806492.3	870734.2	1507479.2	1141305.2	1393176.8	1227970.5	1459	Pos	-0.308395053832343	-0.274019025342144	0.32851148406476	0.00304396452095984	0.277911919506618	-0.0270532889178524
146_Neg	PecM_Mut - WT	Bromoethane	0.0989590261243047	0.0494795130621524	-0.0494795130621523	0.184561448666437	0.864426461908751	0.921149571460974	3.27261748702574	-1.52975687347429	1.7276749257229	Welch Two Sample t-test	two.sided	0.77	128.9323	C19354						3	74-96-4	C19354	(M+Na-2H)-	0.192111600014755	0.999815482691112	0.999815482691112	KEGG_1.0	261519.826666667	288772.838666667	0.905624739065372	-0.143014725896634	169870	122717.39	491089.6	16577.826	123599.88	727023.3	146	Neg	-0.0928064129738949	-0.399835610400487	0.581870085555799	-0.610838463050157	-0.340625133395447	0.862235534264187
1461_Pos	PecM_Mut - WT	2,3-dihydroxyisovalerate: 0.597	-0.118266921536721	-0.059133460768361	0.0591334607683604	-0.649095010762816	0.580534907670535	0.999151906182531	2.08281359856265	-0.873096596809757	0.636562753736315	Welch Two Sample t-test	two.sided	1.3861953	157.046193137695							1								197343.433333333	212984.616666667	0.926561910535479	-0.110040718161594	174502.78	178402.16	211189.25	251500.02	206338.27	209051.67	1461	Pos	-0.0162842590832606	-0.0854491576608648	-0.10593346212836	0.417596951893923	-0.0551826610934624	-0.154747411927977
1463_Pos	PecM_Mut - WT	Nereistoxin	-0.103960170753701	-0.0519800853768503	0.0519800853768509	-0.333607168009873	0.760990205414321	0.999151906182531	2.94830371433061	-1.10559883483579	0.897678493328389	Welch Two Sample t-test	two.sided	1.39	191.0669	C11474						3	1631-58-9	C11474	(M+CH3CN+H)+	0.551119002452083	0.993943770243413	0.993943770243413	KEGG_1.0	576893.22	600085.633333333	0.961351493778471	-0.0568640826021918	298173.1	554233	740943.5	478621.8	691563.06	767402.1	1463	Pos	-0.60874035680828	0.0995039626818426	0.239708322212994	-0.210469953683078	0.213091778464735	0.266906247131788
1467_Pos	PecM_Mut - WT	S-(Hydroxymethyl)glutathione	-0.210834575698766	-0.105417287849383	0.105417287849383	-0.566358142863588	0.604080104023624	0.999151906182531	3.65731137896508	-1.28374162923765	0.862072477840119	Welch Two Sample t-test	two.sided	1.44	338.1015	C14180						3	32260-87-0	C14180	(M+H)+	0.530037730044342	0.994396956027154	0.994396956027154	KEGG_1.0	217598.122	283846.116666667	0.766605950278105	-0.383442898727279	123006.336	148221.75	325544.56	219888.98	204243.47	483427.62	1467	Pos	-0.467416389235902	-0.333230014087849	0.289960290897309	-0.0318985657062687	-0.138795765209556	0.681380443342268
147_Neg	PecM_Mut - WT	195.8111_0.75	-0.497000771200015	-0.248500385600008	0.248500385600008	-0.809339177262138	0.499956924454147	0.779139483280464	2.09462255293253	-3.02803566187115	2.03403411947112	Welch Two Sample t-test	two.sided	0.75	195.8111															2885039.8	4757761.76666667	0.606385931345463	-0.721691812706824	3664655.2	2679979.8	2642469.2	9202794	2347995	2390511.5	147	Neg	-0.0617712653583778	-0.304018010919415	-0.344406751134402	1.46080235832891	-0.339323140307243	-0.411283190609472
1470_Pos	PecM_Mut - WT	242.5618_1.46	0.388786401328548	0.194393200664274	-0.194393200664274	0.672967179044382	0.542588482051619	0.999151906182531	3.51560252857407	-1.306256972938	2.0838297755951	Welch Two Sample t-test	two.sided	1.46	242.5618															277737.276666667	230365.065666667	1.20563973475278	0.26979887031159	338069.2	46840.387	95043.33	559417	400099.3	84837.81	1470	Pos	0.524136794372616	-0.797471643111293	-0.453445800236537	0.750338856735402	0.512488607856743	-0.536046815616932
1472_Pos	PecM_Mut - WT	Phenyl acetate	-0.193643078644874	-0.096821539322437	0.0968215393224367	-0.686540047772399	0.543588946862332	0.999151906182531	2.87799686341201	-1.11318828088244	0.725902123592688	Welch Two Sample t-test	two.sided	1.47	137.0597	C00548						3	122-79-2	C00548	(M+H)+	0.0818588424778	0.999865991578095	0.999865991578095	KEGG_1.0	203949.44	235722.003333333	0.865211720229596	-0.208874886588635	244097.02	254823.38	159093.22	225586.44	208658.08	226756.19	1472	Pos	0.348735751171016	0.332099220770747	-0.531621310121486	0.0366889967253287	-0.107579059016841	-0.0783235995287656
1473_Pos	PecM_Mut - WT	ADENINE: 0.901	-0.250931843458758	-0.125465921729379	0.125465921729379	-0.783941366205023	0.490934201610808	0.999151906182531	2.96253997719311	-1.2769270449534	0.775063358035885	Welch Two Sample t-test	two.sided	1.4248174	136.061773377853							1								6575013.33333333	8064470.33333333	0.815306283185947	-0.294585961648418	8731333	9293081	4708849	7460566.5	6284858	7439763.5	1473	Pos	0.39989097195573	0.407770688155998	-0.582138578795658	0.0387865760921589	-0.194150158348209	-0.0701594990600194
1474_Pos	PecM_Mut - WT	Sarin	-0.905689075780683	-0.452844537890341	0.452844537890342	-1.37187845497193	0.278367271621359	0.999151906182531	2.54858549358393	-3.23373229126654	1.42235413970518	Welch Two Sample t-test	two.sided	1.46	141.0467	C11764						3	107-44-8	C11764	(M+H)+	1.90497941495948	0.929992338139558	0.929992338139558	KEGG_1.0	24792.8158333333	291211.302	0.0851368599469169	-3.55407230875249	8755.576	648792.56	51198.434	213096	14424.4375	11745.346	1474	Pos	-0.757027544474415	1.34689109986341	0.000915457005347051	0.745842140109305	-0.602421526201955	-0.73419962630169
1475_Pos	PecM_Mut - WT	alpha-Methylstyrene	-0.376570495144388	-0.188285247572194	0.188285247572193	-0.666523458139859	0.545073088583527	0.999151906182531	3.62586181223136	-2.01114214599943	1.25800115571066	Welch Two Sample t-test	two.sided	1.48	194.9974	C14395						3	98-83-9	C14395	(M-H+2K)+	0.00377285502395353	0.99999971531134	0.99999971531134	KEGG_1.0	73910.7423333333	143421.227666667	0.515340326782821	-0.956402603166479	31921.662	314935.47	158555.78	79486.6	31254.785	35841.613	1475	Pos	-0.445955876060802	1.04090774728275	0.465145717347582	0.0575705772501967	-0.584045584003363	-0.533622581816367
1477_Pos	PecM_Mut - WT	4-Chloro-3,5-dimethylphenol	-0.389779043878552	-0.194889521939275	0.194889521939277	-0.623408646208547	0.57108000146277	0.999151906182531	3.52295726640715	-2.22247182510357	1.44291373734646	Welch Two Sample t-test	two.sided	1.5	179.0234	C14715						3	88-04-0	C14715	(M+Na)+	0.249561052498848	0.998755161077097	0.998755161077097	KEGG_1.0	226197.86	524737.82	0.431068338089296	-1.21401149423376	102758.34	1230254.9	507795.9	266223.34	68039.34	77735.22	1477	Pos	-0.349239526969488	1.12000799848862	0.476203414135752	0.132679737920765	-0.71163245298409	-0.668019170591555
1478_Pos	PecM_Mut - WT	D-Lysopine	0.135869724064029	0.0679348620320143	-0.0679348620320143	0.574001175466327	0.604812582609929	0.999151906182531	3.11424010549206	-0.602041361095397	0.873780809223455	Welch Two Sample t-test	two.sided	1.47	219.1342	C04020						3	34522-31-1	C04020	(M+H)+	0.442399172513319	0.996093310488001	0.996093310488001	KEGG_1.0	533384.986666667	503961.53	1.05838433077752	0.0818636080019979	394818.3	378540.06	611962.06	441853.28	593374.6	691491.25	1478	Pos	-0.160209150921496	-0.317370563155328	0.168391050993015	-0.229928374096152	0.195622686024524	0.343494351155437
1479_Pos	PecM_Mut - WT	Chrysoidine free base	-0.0785419947960592	-0.0392709973980298	0.0392709973980294	-0.196982294532811	0.853445655665307	0.999151906182531	3.99993509154742	-1.18559038768316	1.02850639809104	Welch Two Sample t-test	two.sided	1.5	251.0694	C14617						3	495-54-5	C14617	(M+K)+	0.106352204980453	0.999773809754788	0.999773809754788	KEGG_1.0	329020.706666667	361108.146666667	0.911141744388228	-0.134252586393733	150425.98	184450.61	504236.84	301928.53	332399.3	596945.3	1479	Pos	-0.561052852909084	-0.414218170757324	0.404160209842406	-0.0258665208008468	0.0390796508725886	0.557897683752259
1481_Pos	PecM_Mut - WT	GLUTATHIONE: 0.612	-0.252243260255233	-0.126121630127616	0.126121630127616	-0.674449275643464	0.537005838050165	0.999151906182531	3.99904568113369	-1.29072829821653	0.786241777706064	Welch Two Sample t-test	two.sided	1.5028152	308.090284937514							1								6819506	8926949.33333333	0.763923457539507	-0.388500002385771	3276210.5	5379811	10082434	6425479	7099873.5	14975558	1481	Pos	-0.620652032519932	-0.178237996430551	0.273299157325416	-0.100615161745809	-0.0310120151883328	0.657218048559209
1482_Pos	PecM_Mut - WT	4-GUANIDINOBUTANOATE: 0.880	-0.188717093193903	-0.0943585465969513	0.0943585465969514	-0.730156669229556	0.508967956959929	0.999151906182531	3.68682847421438	-0.931011071458416	0.553576885070611	Welch Two Sample t-test	two.sided	1.5192448	146.092407216126							1								716529.386666667	828507.166666667	0.864843921084569	-0.209488302709939	516436.06	566463.75	936794.9	1031745.25	696357.2	887312.5	1482	Pos	-0.321980870137672	-0.268750692683849	0.198728938546118	0.450616438668938	-0.1598237081993	0.101209893805765
1483_Pos	PecM_Mut - WT	N-Acetyl-Arginine: 0.859	0.121214817851971	0.0606074089259855	-0.0606074089259857	0.340655780925304	0.750920584369865	0.999151906182531	3.89970631174148	-0.876823250523676	1.11925288622762	Welch Two Sample t-test	two.sided	1.527165	217.129429853563							1								5186217.66666667	4729406.76666667	1.09658947147867	0.133023527280614	2947406.5	2423774.8	7697231.5	5357850.5	4914015	6406595	1483	Pos	-0.324036795500566	-0.599854449387846	0.473155495735714	0.161193369427371	0.0327035265428086	0.256838853182518
1486_Pos	PecM_Mut - WT	ADENOSINE 5'-MONOPHOSPHATE: 0.608	-0.10057228805997	-0.0502861440299848	0.050286144029985	-0.517991865020543	0.634545240147638	0.999151906182531	3.61335571445156	-0.663170468094907	0.462025891974967	Welch Two Sample t-test	two.sided	1.5707775	348.070184583583							1								1255624.43333333	1321750.6	0.949970768565063	-0.0740449737543561	984707.7	1351604.1	1339680.1	1365916.2	1442485.5	1247731.5	1486	Pos	-0.2276071878873	0.288673578782929	-0.0819040699541605	0.111152537625578	0.158652825751506	-0.248967684318552
1488_Pos	PecM_Mut - WT	137.6099_1.61	-0.00392112488159807	-0.00196056244079884	0.00196056244079924	-0.0151620260793306	0.988951860521663	0.999151906182531	2.70145486292385	-0.880875138869296	0.8730328891061	Welch Two Sample t-test	two.sided	1.61	137.6099															349638.716666667	343216.013333333	1.01871329740986	0.026748082314382	223782.03	271698.7	483611.22	344789.12	341522.9	413160.22	1488	Pos	-0.396872140999782	-0.184555890906047	0.425519125794301	0.0268356861427757	-0.0345286721169155	0.163601892085669
1490_Pos	PecM_Mut - WT	NICOTINAMIDE: 0.857	-0.209794686074248	-0.104897343037124	0.104897343037124	-0.72862771854502	0.507202578539053	0.999151906182531	3.93702626088073	-1.01428826446387	0.594698892315372	Welch Two Sample t-test	two.sided	1.5921158	123.055465788946							1								174468.146666667	204013.8	0.855178162784413	-0.225703080983388	125868.83	188177.16	254417.03	150718.14	143118.58	273146.1	1490	Pos	-0.282423524310719	0.166009737173234	0.325109964480518	-0.250970838916354	-0.357378469281171	0.399653130854492
1491_Pos	PecM_Mut - WT	Alendronic acid	-0.0709901580648047	-0.0354950790324021	0.0354950790324027	-0.214451174512801	0.847326175826573	0.999151906182531	2.36126274370837	-1.30557198767817	1.16359167154856	Welch Two Sample t-test	two.sided	1.68	214.0019	C07752						3	66376-36-1	C07752	(M+H-2H2O)+	2.30503875492616	0.899187165457941	0.899187165457941	KEGG_1.0	53999.1483333333	59453.2323333333	0.908262616077443	-0.138818594581365	39392.97	65909.07	65323.375	75775.83	57281.1	36674.797	1491	Pos	-0.217923639994742	0.328808681381613	0.105502172274021	0.375441837734972	0.00593623062351483	-0.597765282019377
150_Neg	PecM_Mut - WT	Sulfite	0.570254655132803	0.285127327566402	-0.285127327566402	1.36520338848595	0.305179262360197	0.779139483280464	2.00513548418092	-1.22258852201499	2.36309783228059	Welch Two Sample t-test	two.sided	0.79	80.9647	C00094						3		C00094	(M-H)-	1.27182129698866	0.991944969969195	0.991944969969195	KEGG_1.0	1777235.7	1060913.84	1.67519324660709	0.74432753129606	1628598.1	1560815.4	1931545.5	55174.62	1771563.5	1566751.5	150	Neg	0.261377529096917	0.156045042025022	0.281250242149539	-1.11954638807296	0.312754211452749	0.108119363348733
1503_Pos	PecM_Mut - WT	5-OXO-D-PROLINE+Na: 0.667	0.0734907810811101	0.0367453905405551	-0.036745390540555	0.210333501868861	0.848206690983241	0.999151906182531	2.71103623730602	-1.10861132603019	1.25559288819241	Welch Two Sample t-test	two.sided	1.7219443	152.03130944833							1								448641.28	436485.3	1.02784968932516	0.0396293031305813	306831.34	460482.34	475031.9	590570.9	564060.6	258402.66	1503	Pos	-0.198514570816776	0.196957037455847	0.0305063677558664	0.364502846473905	0.278244374682575	-0.671696055551417
1506_Pos	PecM_Mut - WT	PYROGLUTAMIC ACID: 0.843	0.00624317150692419	0.0031215857534622	-0.003121585753462	0.0184318895959583	0.986642900184725	0.999151906182531	2.54167532872072	-1.19046210856676	1.20294845158061	Welch Two Sample t-test	two.sided	1.7158878	130.04995079835							1								4394355.43333333	4534548.1	0.969083431562526	-0.045307217564862	3043926.8	4721939	5077627.5	6107634.5	5061512	2774070.8	1506	Pos	-0.23084843894531	0.218066806477149	0.0940176120254236	0.401798288357428	0.146195584180273	-0.629229852094963
151_Neg	PecM_Mut - WT	D-PSICOSE+Cl: 0.979	-0.585435421797682	-0.292717710898841	0.292717710898841	-3.03773712880736	0.0609753517245623	0.779139483280464	2.80725057475163	-1.22328488098295	0.0524140373875863	Welch Two Sample t-test	two.sided	0.7538313	215.032735226393							1								1826322.86666667	2616491.92666667	0.698004395906296	-0.518691972589623	1735760	4179026.8	2215179	441543.78	1528029.6	3228905.2	151	Neg	-0.274832289155574	0.615190229705245	-0.163250293608871	0.0130105368638113	-0.440070549932078	0.249952366127468
1511_Pos	PecM_Mut - WT	OPHTHALMIC ACID: 0.714	-0.218082967614914	-0.109041483807457	0.109041483807457	-0.840328886294738	0.448607220396125	0.999151906182531	3.94750581532504	-0.942423367507822	0.506257432277993	Welch Two Sample t-test	two.sided	1.7421999	290.134495911593							1								456127.973333333	534789.52	0.852911203894447	-0.229532543694801	291010.88	422290.16	527145.94	453918.84	550227.1	728159.56	1511	Pos	-0.489576677675465	-0.0433859476328701	0.0174174549271373	-0.0829816172737085	0.145034771325957	0.453492016328951
1512_Pos	PecM_Mut - WT	N-Methylpelletierine	-0.154468316058311	-0.0772341580291557	0.0772341580291556	-0.986335712082831	0.418927524243815	0.999151906182531	2.22175528278331	-0.767780099872287	0.458843467755665	Welch Two Sample t-test	two.sided	1.77	200.1024	C06184	Phytochemical compounds	Alkaloids	Alkaloids derived from lysine	Piperidine alkaloids	none	3	18747-42-7	C06184	(M-H+2Na)+	0.36412750496595	0.997351736056849	0.997351736056849	KEGG_1.0	241486.52	264858.526666667	0.911756638682503	-0.133279295736497	213935.67	214372.48	256417.06	254220.8	254106.83	325982.3	1512	Pos	-0.026306796096165	-0.147726344990836	-0.146640584796182	0.0115379383349529	-0.0587550931951202	0.36789088074335
1513_Pos	PecM_Mut - WT	88.0237_1.83	0.0977886551881415	0.0488943275940707	-0.0488943275940708	0.331459358575721	0.757489406443168	0.999151906182531	3.86442906284966	-0.732789256728901	0.928366567105184	Welch Two Sample t-test	two.sided	1.83	88.0237															443798.976666667	415012.67	1.06936247673274	0.0967509594615119	392424.34	497837.16	367935.53	414081.6	571037.06	333119.25	1513	Pos	0.0974277819793571	0.339252537732125	-0.298387440970751	-0.0379807796249694	0.347642641773606	-0.447954740889368
1516_Pos	PecM_Mut - WT	CITRATE+NH3: 0.694	-0.273467007549796	-0.136733503774897	0.136733503774899	-1.93849114075399	0.125259761241261	0.999151906182531	3.9628033824421	-0.666600133103666	0.119666118004073	Welch Two Sample t-test	two.sided	1.7832117	210.060720679563							1								105146.126666667	120596.605	0.871882974372841	-0.197793587891963	86285.36	116912.7	125415.22	125210.92	103737.8	119666.195	1516	Pos	-0.229338846406267	0.271607918008389	0.0528451990163668	0.207502101387696	-0.233706863934792	-0.0689095080713881
1517_Pos	PecM_Mut - WT	CITRATE source fragment: 0.520	-0.207364886485617	-0.103682443242809	0.103682443242808	-0.996221730888408	0.393935397761057	0.999151906182531	2.93934483030076	-0.877596103247596	0.462866330276362	Welch Two Sample t-test	two.sided	1.7779411	129.019376136644							1								488610.273333333	558459.506666667	0.874925160196037	-0.192768478664392	456171.1	621419.1	551221.5	534119.3	458438.22	519840.12	1517	Pos	0.0249064677198777	0.457289365482898	-0.0515767896431399	0.0281322825730411	-0.284377007805164	-0.174374318327514
1518_Pos	PecM_Mut - WT	2,5-Furandicarboxylate	-0.367155009040416	-0.183577504520208	0.183577504520207	-2.96370247536069	0.0416811371321724	0.999151906182531	3.97857873840093	-0.711843436397319	-0.0224665816835123	Welch Two Sample t-test	two.sided	1.78	139.0026	C20450						3	3238-40-2	C20450	(M+H-H2O)+	0.00614146500765855	0.999999245648436	0.999999245648436	KEGG_1.0	91531.62	113233.87	0.808341355815181	-0.306963435148388	79639.984	110038.98	108282.516	103589.76	86672.36	126072.87	1518	Pos	-0.166479196284665	0.312902577677007	-0.0356314212344043	0.0251711432513973	-0.348621896041555	0.212658792632218
152_Neg	PecM_Mut - WT	GLUCOSE+Cl: 0.821	-0.509529094483506	-0.254764547241753	0.254764547241753	-2.27062101203542	0.0910376721830102	0.779139483280464	3.7018748185995	-1.15286141674326	0.133803227776243	Welch Two Sample t-test	two.sided	0.7537306	217.030048956255							1								636008.033333333	842391.15	0.755003223067257	-0.405445291650674	601768.4	1238734.9	820155.3	133265.45	486100.4	1155173.1	152	Neg	-0.22841609831343	0.5074066310074	-0.0364703442395436	-0.0931366856425419	-0.499407199172286	0.350023696360402
1521_Pos	PecM_Mut - WT	CITRATE+Na: 0.705	-0.242059517886307	-0.121029758943154	0.121029758943153	-1.14722378547547	0.353802870004921	0.999151906182531	2.37125109241564	-1.02641913392458	0.542300098151963	Welch Two Sample t-test	two.sided	1.7841651	215.01595157048							1								347997.27	408406.95	0.852084593565315	-0.230931428921143	301572.94	471495.78	404299.9	364145.1	338118.97	389579.97	1521	Pos	-0.113982686229046	0.523912549479387	-0.0177976798106958	-0.0607165110680208	-0.231308910789719	-0.100106761581906
1524_Pos	PecM_Mut - WT	D-Arabinono-1,4-lactone	-0.411606601583766	-0.205803300791883	0.205803300791883	-1.64811607395542	0.213139068409152	0.999151906182531	2.56212026380073	-1.28905667177924	0.465843468611705	Welch Two Sample t-test	two.sided	1.8	171.0263	C00652						3	2782-09-4	C00652	(M+Na)+	0.534889604963951	0.994294202458566	0.994294202458566	KEGG_1.0	52601.4363333333	75898.39	0.69305075289915	-0.528967088448651	39488.086	79663.73	64082.418	50080.47	54233.805	97950.97	1524	Pos	-0.361360090318681	0.430342468650361	-0.0550747363162191	-0.261194631287935	-0.200975075740748	0.448262065013223
1527_Pos	PecM_Mut - WT	Diallyl disulfide	-0.180133559443532	-0.0900667797217663	0.090066779721766	-0.695326857322266	0.554743974820194	0.999151906182531	2.1362646545677	-1.22935481731324	0.869087698426178	Welch Two Sample t-test	two.sided	1.78	147.0295	C08369						3	2179-57-9	C08369	(M+H)+	0.482889007500376	0.995347221992877	0.995347221992877	KEGG_1.0	175436.803333333	202294.576666667	0.867234338280909	-0.20550621332611	145522.84	240322.11	203706.97	207841.14	177080.6	158720.48	1527	Pos	-0.144088149928776	0.500774425879494	0.00366489272023323	0.145845361959999	-0.129777081956756	-0.376419448674195
153_Neg	PecM_Mut - WT	Benzo[b]naphtho[2,1-d]thiophene	0.871039979398366	0.435519989699182	-0.435519989699184	2.58903277963286	0.12052498198061	0.779139483280464	2.0309165436031	-0.555607548161253	2.29768750695799	Welch Two Sample t-test	two.sided	0.76	279.0488	C20124						3	239-35-0	C20124	(M+HCOO)-	0.67808162995675	0.997703667131161	0.997703667131161	KEGG_1.0	3773114.3	1309297.46133333	2.88178539363975	1.52696290211232	3662606.2	2520095.2	4319540.5	90795.984	3337196.2	1317001.2	153	Neg	0.457593584380096	0.122081320635541	0.471802663778606	-1.03645502874802	0.377163720938845	-0.392186260985073
1531_Pos	PecM_Mut - WT	URATE: 0.741	-0.305236893652235	-0.152618446826117	0.152618446826117	-1.2269198904409	0.311670571742514	0.999151906182531	2.84340998554231	-1.12222300303854	0.511749215734066	Welch Two Sample t-test	two.sided	1.7962025	169.035444126391							1								29750518.6666667	36303734.6666667	0.819489205169378	-0.287203149529898	17643860	33322596	36561976	31092618	35045720	44495990	1531	Pos	-0.602858552244979	0.185430248556275	0.0688311300934724	-0.0449531134774077	0.0761720816731548	0.317378205399485
1532_Pos	PecM_Mut - WT	5-O-Methyl-myo-inositol	-0.222768759137141	-0.111384379568571	0.11138437956857	-0.96022170730308	0.420034956145424	0.999151906182531	2.51089212953171	-1.04951049268984	0.603972974415555	Welch Two Sample t-test	two.sided	1.8	270.9984	C03365						3	523-92-2	C03365	(M-H+2K)+	0.747392549982351	0.988890261588998	0.988890261588998	KEGG_1.0	249378.153333333	281396.663333333	0.886215743922763	-0.174270137869941	161461.86	279460.53	269339.9	259073.34	317332.7	305656.12	1532	Pos	-0.50518409640009	0.254403862643107	-0.0775764349810597	-0.0168664832024319	0.248607392675437	0.0966157592650349
1533_Pos	PecM_Mut - WT	5-Hydroxy-2-oxo-4-ureido-2,5-dihydro-1H-imidazole-5-carboxylate	-0.306865247054234	-0.153432623527117	0.153432623527117	-1.24410219548759	0.294769890702522	0.999151906182531	3.28835300006313	-1.05429511351853	0.44056461941006	Welch Two Sample t-test	two.sided	1.82	185.0303	C12248						3		C12248	(M+H-H2O)+	0.573724007537635	0.993438436951597	0.993438436951597	KEGG_1.0	808293.293333333	998416.72	0.809575077361819	-0.304763217305671	494160.78	854153.56	951397.1	855042.6	979322	1286054	1533	Pos	-0.571322499046745	0.0997964582604192	0.00317968369162056	-0.0357289790742371	0.107844944773774	0.39623039139517
1534_Pos	PecM_Mut - WT	m-Benzenesulfonium diazonium chloride	-0.138152345449019	-0.0690761727245088	0.0690761727245099	-0.587767696731909	0.598056043581051	0.999151906182531	2.99565796073239	-0.886786812231176	0.610482121333138	Welch Two Sample t-test	two.sided	1.8	266.9837	C13689						3		C13689	(M+HCOO+2H)+	0.00540548754202064	0.999999415614259	0.999999415614259	KEGG_1.0	206288.236666667	222391.456666667	0.927590653699722	-0.108439811265016	139372.45	202952.5	216989.56	195202.27	262502.7	269019.6	1534	Pos	-0.42256360548283	0.0957712375434138	-0.0850451798556855	-0.129614116415147	0.300380267164989	0.241071397045263
1535_Pos	PecM_Mut - WT	Ethanolamine phosphate	-0.306422249148228	-0.153211124574114	0.153211124574114	-1.37012663833617	0.267957156602236	0.999151906182531	2.87080057357341	-1.03662968213499	0.423785183838536	Welch Two Sample t-test	two.sided	1.8	142.0249	C00346						3	1071-23-4	C00346	(M+H)+	3.69144165496493	0.76144690763922	0.76144690763922	KEGG_1.0	243003.703333333	295526.66	0.822273372335793	-0.282309984014315	154681.61	245465.14	307280.6	275777.56	267048.9	365337.28	1535	Pos	-0.549018777592785	0.0451175874642036	0.112381263471165	0.0686618798388489	-0.0229958596007227	0.34585390641929
1536_Pos	PecM_Mut - WT	3-AMINO-4-HYDROXYBENZOIC ACID: 0.412	0.526497623697395	0.263248811848698	-0.263248811848697	2.69254087123798	0.054605492601213	0.999151906182531	3.99370359732912	-0.0167443069300396	1.06973955432483	Welch Two Sample t-test	two.sided	1.7945045	154.048471085924							1								660478.32	429729.116666667	1.53696432097321	0.620083674753818	451854.56	311705.94	731196.2	516132.53	798384.2	461348.88	1536	Pos	0.0093443613645957	-0.506668635620279	0.308191577076122	-0.0182878531166975	0.472210497105375	-0.264789946809115
1537_Pos	PecM_Mut - WT	2-Hydroxy-2,4-pentadienoate	0.52044806937482	0.26022403468741	-0.26022403468741	2.68891739269457	0.0628003765360053	0.999151906182531	3.51535876226353	-0.0474593170204082	1.08835545577005	Welch Two Sample t-test	two.sided	1.81	132.0656	C00596						3	159694-16-3	C00596	(M+NH4)+	0.0367056424721568	0.999973054279257	0.999973054279257	KEGG_1.0	837678.98	554048.673333333	1.51192308603549	0.596384749203446	619706.94	438346.16	880570.25	707496.06	1012759.75	516303.8	1537	Pos	0.0882636944179303	-0.402860374201382	0.23152431767044	0.0596906349461309	0.46088409197386	-0.43750236480698
1538_Pos	PecM_Mut - WT	1-Pyrroline-2-carboxylate	0.493701166069324	0.246850583034662	-0.246850583034662	3.19808127565895	0.0345762711752177	0.999151906182531	3.86703455000687	0.0592145167696859	0.928187815368962	Welch Two Sample t-test	two.sided	1.78	114.0552	C03564						3	2139-03-9	C03564	(M+H)+	0.540023367499032	0.994184471286619	0.994184471286619	KEGG_1.0	1271213.43333333	891482.696666667	1.42595413022206	0.511927574232349	943646.3	701054.4	1420336.9	1041557.25	1449657.1	931836.44	1538	Pos	0.0572444957204332	-0.4230061103173	0.295224736243826	-0.0205607018457182	0.388082517139726	-0.296984936940968
1539_Pos	PecM_Mut - WT	Cyclohexylamine	0.108214432077309	0.054107216038655	-0.0541072160386541	0.795282827579483	0.502305774729306	0.999151906182531	2.22916115588332	-0.423191833917698	0.639620698072316	Welch Two Sample t-test	two.sided	1.81	146.1175	C00571						3	108-91-8	C00571	(M+HCOO+2H)+	0.279392812458923	0.998440011176418	0.998440011176418	KEGG_1.0	1439701.23333333	1407066.86666667	1.02319318821285	0.0330785647932398	1272634.5	1162134.4	1574064.4	1521753.4	1472404.8	1537312.8	1539	Pos	0.110170736312481	-0.286057526615762	0.0518018582322647	0.172210786337823	0.000349053571219172	-0.0484749078380233
154_Neg	PecM_Mut - WT	199.8052_0.75	-0.486851947632984	-0.243425973816491	0.243425973816493	-0.796962363374526	0.504749872787836	0.779139483280464	2.12534610795004	-2.97217346995939	1.99846957469342	Welch Two Sample t-test	two.sided	0.75	199.8052															1880304.83333333	2973618.1	0.632328957552866	-0.661252805533112	2464578.2	1656308.8	1600889.8	5659319	1575446.5	1605226.5	154	Neg	-0.0338647072720932	-0.328847267872389	-0.381553731365992	1.4460057802175	-0.314859482811388	-0.386880590895633
1541_Pos	PecM_Mut - WT	UREIDOISOBUTRYATE: 0.686	0.169368590845362	0.084684295422681	-0.0846842954226813	0.538149464306007	0.635761065734502	0.999151906182531	2.43044337532131	-0.979034991479971	1.3177721731707	Welch Two Sample t-test	two.sided	1.8067073	147.076129414527							1								494543.5	406738.603333333	1.21587549336867	0.281995503209013	242785.31	309160.75	591458.44	422529.72	649386.75	488525.34	1541	Pos	-0.504778614025376	-0.278323786064459	0.293538303772971	-0.0203716041204696	0.465293196520448	0.0446425039168846
1542_Pos	PecM_Mut - WT	Acetone cyanohydrin	0.155059083201853	0.0775295416009263	-0.0775295416009268	0.729345953844092	0.528303209115404	0.999151906182531	2.48946909765235	-0.607218215969999	0.917336382373706	Welch Two Sample t-test	two.sided	1.8	86.0606	C02659						3	75-86-5	C02659	(M+H)+	1.18450063798292	0.972329213132931	0.972329213132931	KEGG_1.0	236846.25	214731.536666667	1.10298772912738	0.141416740860804	161621.44	178890.81	260507.03	226518.02	288410.28	238785.78	1542	Pos	-0.29387709101855	-0.213288921272849	0.132264276557208	0.0244620536896558	0.394201439264121	-0.0437617572195872
1549_Pos	PecM_Mut - WT	137.6099_1.89	-0.234905005497928	-0.117452502748964	0.117452502748964	-1.12477089902254	0.353274899801384	0.999151906182531	2.61418654577038	-0.958639478896411	0.488829467900555	Welch Two Sample t-test	two.sided	1.89	137.6099															1241439.35	1473556.6	0.842478225810939	-0.247288695145414	970393.75	1070289.2	1404782.5	1406051.6	1349141.8	1944329	1549	Pos	-0.271305448059399	-0.201045782230438	-0.0466032095141135	0.0843989245887543	-0.0344488506733797	0.469004365888576
155_Neg	PecM_Mut - WT	Sulfoacetaldehyde	0.0950282107261816	0.0475141053630909	-0.0475141053630907	0.164552202930937	0.884095995422572	0.933496349694739	2.04999390917853	-2.33256026215575	2.52261668360811	Welch Two Sample t-test	two.sided	0.74	168.9815	C00593						3	32797-12-9	C00593	(M+HCOO)-	0.646112082520744	0.997914872788456	0.997914872788456	KEGG_1.0	597891.866666667	863509.907	0.692397228821448	-0.530328144263623	464883.66	1073558.6	683235.44	18033.621	645556.5	1498937.5	155	Neg	-0.0778131443662203	0.431973046748679	0.0862583823788931	-1.19043043532713	0.1340970780766	0.615915072489179
1550_Pos	PecM_Mut - WT	UROCANATE: 0.850	-0.175229394245869	-0.0876146971229343	0.0876146971229347	-0.450867343533719	0.690804693937672	0.999151906182531	2.3183658894884	-1.64557310675189	1.29511431826015	Welch Two Sample t-test	two.sided	1.8999333	139.050318486582							1								2002819.5	2638539.96666667	0.759063544726295	-0.397707429504729	1369135.2	2346086.2	2436858.8	4279677.5	2202464.5	1289856.2	1550	Pos	-0.297060905188502	0.183627448672922	0.0436645443982775	0.681967713640752	-0.00944773057857837	-0.60275107094487
1551_Pos	PecM_Mut - WT	N-(Acetyloxy)benzenamine	-0.176319779575859	-0.0881598897879293	0.0881598897879299	-0.89534314038888	0.421837520361729	0.999151906182531	3.94774767285291	-0.725950642224086	0.373311083072368	Welch Two Sample t-test	two.sided	1.9	152.0701	C02709						3	71825-04-2	C02709	(M+H)+	1.20461553244411	0.971395121107552	0.971395121107552	KEGG_1.0	353476.18	394124.576666667	0.896864090510536	-0.157038717103185	353512.1	415110.6	368612	384562.6	338304.44	382700.53	1551	Pos	0.170704733942691	0.363836661579972	-0.18264496818953	0.0390139060098886	-0.252539435116949	-0.138370898226071
1552_Pos	PecM_Mut - WT	NICOTINAMIDE: 0.567	-0.431661911653118	-0.215830955826559	0.215830955826559	-1.70812317984533	0.169783036392789	0.999151906182531	3.64227821085697	-1.16133149525544	0.298007671949204	Welch Two Sample t-test	two.sided	1.8836842	123.055455587942							1								305771.746666667	432494.223333333	0.706996140457121	-0.500225755607385	190105.58	368691.94	434239.56	346839.53	292970.1	581951.2	1552	Pos	-0.54905990445607	0.174888898188814	0.157022196525913	-0.0176983469306245	-0.255455159549521	0.490302316221487
1553_Pos	PecM_Mut - WT	2-Oxobutanoate	-0.0459726141938057	-0.022986307096903	0.0229863070969027	-0.0834634829646526	0.937505016239099	0.999151906182531	3.98751011564302	-1.57716043143799	1.48521520305038	Welch Two Sample t-test	two.sided	1.89	144.0655	C00109	Lipids	Fatty acyls	Fatty Acids and Conjugates	Oxo fatty acids	none	3	600-18-0	C00109	(M+CH3CN+H)+	0.0703495374665408	0.999901023750037	0.999901023750037	KEGG_1.0	1708179.22	1932675.36666667	0.883841771598786	-0.17813997839493	3495523.5	696266.4	861689.06	4076750.2	767325.1	1025009.5	1553	Pos	0.77697811372719	-0.423283514829046	-0.398437137025211	0.77550954090295	-0.447499897992688	-0.283267104783196
1554_Pos	PecM_Mut - WT	5'-Methylthioadenosine	-0.0264450943995877	-0.0132225471997937	0.013222547199794	-0.0464968627663345	0.965143260439409	0.999151906182531	3.99960483941054	-1.60561000021159	1.55271981141241	Welch Two Sample t-test	two.sided	1.9	298.0966	C00170	Nucleic acids	none	none	none	none	3	2457-80-9	C00170	(M+H)+	0.629738764956755	0.992099952463029	0.992099952463029	KEGG_1.0	800178.44	909552.003333333	0.879750071537966	-0.184834368597885	1674674.5	294829.53	373726.22	1998205.2	352134.6	435621.28	1554	Pos	0.795085284708996	-0.454059171343384	-0.413282197998647	0.809560375920082	-0.42147072830973	-0.315833562977316
1556_Pos	PecM_Mut - WT	372.5449_1.9	-0.557035141091991	-0.278517570545995	0.278517570545996	-1.61811170212015	0.212566306862059	0.999151906182531	2.73979139897529	-1.71387377026818	0.599803488084193	Welch Two Sample t-test	two.sided	1.9	372.5449															153409.296666667	253022.44	0.606307079588145	-0.721879426617983	62008.94	287432.9	145126.2	187153.64	253092.75	284480.78	1556	Pos	-0.826527458895906	0.496898765850706	-0.274856331737471	0.0229206211143717	0.265831078995391	0.315733324672909
1557_Pos	PecM_Mut - WT	116.0529_1.95	0.259914207994195	0.129957103997098	-0.129957103997098	1.11518024917585	0.331267612057498	0.999151906182531	3.73926599102554	-0.405379242013418	0.925207658001808	Welch Two Sample t-test	two.sided	1.95	116.0529															284275.79	239533.626666667	1.18678865241579	0.247063037541086	266569.53	243601.86	241370.28	257483.12	344887.56	217515.9	1557	Pos	0.25981492480094	0.043473933785468	-0.235556028330722	-0.0232639955904477	0.365612415521075	-0.410081250186313
1558_Pos	PecM_Mut - WT	HYPOXANTHINE+Na: 0.806	-0.176159276204919	-0.08807963810246	0.0880796381024593	-0.330616891969239	0.758109000825557	0.999151906182531	3.85717743513614	-1.67735995239113	1.32504139998129	Welch Two Sample t-test	two.sided	1.9788741	159.027911943966							1								837462.973333333	1016476.00666667	0.8238885796032	-0.279478850346373	1127221.8	1163184.6	244652.52	1501920.8	1140514.6	384322.62	1558	Pos	0.385773197324877	0.368071460843613	-0.907575378370096	0.482036287722984	0.257563266737839	-0.585868834259219
1559_Pos	PecM_Mut - WT	Hypoxanthine	-0.12409996623786	-0.06204998311893	0.0620499831189297	-0.261281421233706	0.807638511855184	0.999151906182531	3.73644899424095	-1.48032514032308	1.23212520784736	Welch Two Sample t-test	two.sided	1.96	175.0016	C00262	Phytochemical compounds	Alkaloids	Others	Purine alkaloids	none	3	68-94-0	C00262	(M+K)+	0.319506442494344	0.997960395489947	0.997960395489947	KEGG_1.0	211296.153333333	235249.745	0.898178033448382	-0.154926656028184	271385.66	260566.83	81360.68	326162.6	281142.12	119019.805	1559	Pos	0.376560140388705	0.29693845976396	-0.814249998807358	0.399731441208916	0.251539909061863	-0.510519951616087
1561_Pos	PecM_Mut - WT	HYPOXANTHINE: 0.835	-0.170541475304052	-0.085270737652026	0.0852707376520257	-0.319032020390772	0.766102938284468	0.999151906182531	3.88824567579409	-1.67169111435695	1.33060816374884	Welch Two Sample t-test	two.sided	1.9658551	137.045829600792							1								2036488.8	2482748.1	0.820255909167748	-0.285854012853453	2730213	2691030.2	598352.4	3838085.5	2780901	919128.6	1561	Pos	0.383473051629386	0.332224569960665	-0.899734658814999	0.518770831714315	0.260449394229535	-0.595183188718903
1563_Pos	PecM_Mut - WT	Diacetyl	0.273713585279428	0.136856792639714	-0.136856792639714	1.41891315326623	0.252062688181954	0.999151906182531	2.96245060017221	-0.344617677603861	0.892044848162716	Welch Two Sample t-test	two.sided	1.98	87.0446	C00741						3	431-03-8	C00741	(M+H)+	1.1872141742586	0.972204068140107	0.972204068140107	KEGG_1.0	771418.653333333	662921.03	1.16366598497159	0.218677011014779	599569.7	538854.94	905173.7	805284.4	809512.56	644623.75	1563	Pos	-0.026088094895348	-0.298109755633471	0.271913135786497	0.207111866551747	0.164745337027992	-0.319572488837418
1564_Pos	PecM_Mut - WT	189.0066_2.1	-0.138940417707427	-0.0694702088537132	0.069470208853714	-0.772572521928493	0.487878299721245	0.999151906182531	3.55726746584761	-0.663749743675145	0.385868908260291	Welch Two Sample t-test	two.sided	2.1	189.0066															626011.733333333	683744.266666667	0.915564142695066	-0.127267132833647	591495.8	654295.1	629263.5	588902.9	657275.9	808034.8	1564	Pos	0.10405885394793	0.197387591387145	-0.250122178659569	-0.225480676429778	-0.0623473018495005	0.236503711603775
1565_Pos	PecM_Mut - WT	N-Methylpyridinium	-4.79874322938563e-05	-2.39937161466604e-05	2.39937161471959e-05	-0.000255167730046832	0.999811032722699	0.999811032722699	3.30660372477695	-0.56834378861421	0.568247813749622	Welch Two Sample t-test	two.sided	1.97	117.0549	C02724						3		C02724	(M+Na)+	0.256652772527843	0.998683454494514	0.998683454494514	KEGG_1.0	699182.85	709703.913333333	0.985175418740587	-0.0215474635014371	705939.75	651199.2	695777.6	763878.44	695831.2	714034.1	1565	Pos	0.315787102818594	0.0285935716074846	-0.208351815543697	0.153504628898094	-0.107507268423337	-0.182026219357137
1567_Pos	PecM_Mut - WT	4-Sulfobenzyl alcohol	-0.440150262463364	-0.220075131231682	0.220075131231682	-1.84059901428095	0.149952781062101	0.999151906182531	3.48698036593653	-1.14444988925627	0.264149364329543	Welch Two Sample t-test	two.sided	2	206.0481	C06678						3		C06678	(M+NH4)+	0.365984457459945	0.997324692568348	0.997324692568348	KEGG_1.0	147375.64	213852.116666667	0.689147445894659	-0.53711540846969	107828.24	222163.38	194652.95	150511.19	139645.73	268881.78	1567	Pos	-0.394414921742922	0.419682386165126	0.0405318078315055	-0.177716909559787	-0.306342279783629	0.418259917089707
157_Neg	PecM_Mut - WT	O-Phospho-L-serine	0.420693255034492	0.210346627517246	-0.210346627517246	2.0920601507997	0.115371551431108	0.779139483280464	3.46052503435178	-0.173682991211877	1.01506950128086	Welch Two Sample t-test	two.sided	0.77	219.9785	C01005						3	407-41-0	C01005	(M+Cl)-	0.519921332440276	0.998649322028054	0.998649322028054	KEGG_1.0	595988.583333333	366454.683333333	1.62636366906849	0.701649892651317	488985.7	420711.94	639472.3	68270.11	659507.75	610382	157	Neg	0.0270545775752274	-0.302969657404569	0.194708063921722	-0.44362559443462	0.409277241054789	0.115555369287452
1570_Pos	PecM_Mut - WT	L-ISOLEUCINE: 0.566	-0.223679749708504	-0.111839874854252	0.111839874854252	-0.860046988920421	0.438838659261512	0.999151906182531	3.94924537250325	-0.949448162485954	0.502088663068945	Welch Two Sample t-test	two.sided	2.0442886	132.101927318211							1								97442283.3333333	117722543.333333	0.827728322666491	-0.272770771434901	97975930	82186420	115328570	146768240	79022350	124212970	1570	Pos	0.108686603276444	-0.215151240668152	0.00916536315125853	0.456363238222255	-0.453371590990459	0.0943076270086532
1572_Pos	PecM_Mut - WT	L-ISOLEUCINE+Na: 0.563	-0.301336313713506	-0.150668156856753	0.150668156856753	-1.05008404387951	0.361071957767693	0.999151906182531	3.47934559293623	-1.14737249752087	0.544699870093859	Welch Two Sample t-test	two.sided	2.0454369	154.08384634824							1								821608.94	1100983.3	0.746250138399011	-0.422268800948716	786136.7	659978.9	1026105.06	1425053.1	652585.06	1217917.9	1572	Pos	-0.0119180392830984	-0.293794083852058	0.027547078716947	0.525035212478636	-0.467633510004108	0.220763341943682
1573_Pos	PecM_Mut - WT	Isoprene	-0.22221240752974	-0.11110620376487	0.11110620376487	-0.769617331928681	0.484887799115809	0.999151906182531	3.95754552692661	-1.02726121353757	0.582836398478086	Welch Two Sample t-test	two.sided	2.05	86.0969	C16521						3	78-79-5	C16521	(M+NH4)+	1.09170441348283	0.976445471943313	0.976445471943313	KEGG_1.0	14564916.3333333	17929831	0.812328701443607	-0.299864475868424	14812945	11425259	17791730	22385056	11090074	19979178	1573	Pos	0.113889281452235	-0.290027753635036	0.0486633538295808	0.443274022063129	-0.495871246576426	0.180072342866517
1575_Pos	PecM_Mut - WT	134.1055_2.06	-0.264008870996742	-0.132004435498371	0.13200443549837	-1.10514156670017	0.332290760047507	0.999151906182531	3.91853485268612	-0.93275159159061	0.404733849597127	Welch Two Sample t-test	two.sided	2.06	134.1055															377155.133333333	461787.003333333	0.816729640745411	-0.292069507956464	350088.53	343454.03	466639.53	575950.7	314737.34	465956.28	1575	Pos	-0.0160044264139453	-0.124439787886312	0.061329609887395	0.480734683571399	-0.441338489968563	0.0397184108100245
1576_Pos	PecM_Mut - WT	N-ACETYLGLUTAMATE: 0.641	0.248844518591304	0.124422259295652	-0.124422259295652	0.864004018955384	0.443388516336015	0.999151906182531	3.45715268745298	-0.602847248587561	1.10053628577017	Welch Two Sample t-test	two.sided	2.029877	190.070876889492							1								11166167.1666667	9020391.66666667	1.23788052440443	0.307872077745172	6240824.5	6449995	14301475	8570325	12956202	12040855	1576	Pos	-0.355429657639934	-0.383927137792652	0.396589106178203	-0.151560752476931	0.332107329348687	0.162221112382627
1578_Pos	PecM_Mut - WT	3-METHYLADENINE+Na: 0.796	0.209309465125801	0.1046547325629	-0.104654732562901	0.698399080595116	0.525626402109825	0.999151906182531	3.76729168382878	-0.64345636095061	1.06207529120221	Welch Two Sample t-test	two.sided	2.0461566	172.060049707755							1								2450237.93333333	2055661.4	1.19194626767489	0.253319201314994	1374105.1	1409018.1	3178200.5	1922932.9	2798408.2	2835033.2	1578	Pos	-0.365451123779065	-0.403452909884542	0.389353953825792	-0.140414256446287	0.290061367641973	0.229902968642127
158_Neg	PecM_Mut - WT	GLYCEROL 2-PHOSPHATE/SN-GLYCEROL 3-PHOSPHATE: 0.729	0.118763195398715	0.0593815976993572	-0.0593815976993574	0.421630963607945	0.710969060433245	0.850679137810956	2.19943323576929	-0.993737820586853	1.23126421138428	Welch Two Sample t-test	two.sided	0.7290056	171.006877215966							1								816397.94	520012.726666667	1.5699576147553	0.650725610194757	839924.06	774828.6	833943.56	197757.58	775326.2	587452	158	Neg	0.174620925139456	-0.0629864632090082	-0.0352607813140602	0.418533310789781	0.0387846492726758	-0.533691640678845
1580_Pos	PecM_Mut - WT	135.0257_2.06	0.1520507832262	0.0760253916131007	-0.0760253916130997	0.562016362578736	0.604161193130284	0.999151906182531	3.99205934646541	-0.599692507620496	0.903794074072896	Welch Two Sample t-test	two.sided	2.06	135.0257															590985.886666667	537651.14	1.09919954167058	0.136453307713234	458242.2	386431.72	820794.56	492705.1	493920.9	733816.6	1580	Pos	-0.0355886012845669	-0.354363552862546	0.456401937996129	-0.153169113626997	-0.19273716187226	0.279456491650244
1581_Pos	PecM_Mut - WT	ACETYLCITRULLINE: 0.687	0.0362569340912549	0.0181284670456273	-0.0181284670456275	0.103334979561076	0.92297131939512	0.999151906182531	3.76021833279456	-0.962903783527745	1.03541765171025	Welch Two Sample t-test	two.sided	2.0522292	218.113438320031							1								405212.926666667	386354.603333333	1.04881091921937	0.0687546107158078	197172.72	239640.75	524786.4	358831.12	493679.66	560591.94	1581	Pos	-0.537134097266392	-0.379672852190085	0.303289045768545	-0.0373441615814386	0.288230452634729	0.362631612634641
1582_Pos	PecM_Mut - WT	N-ACETYL-DL-GLUTAMIC ACID+Na: 0.684	0.21126092894898	0.10563046447449	-0.10563046447449	0.663135416500448	0.546027675228006	0.999151906182531	3.72391509745403	-0.69972796863157	1.12224982652953	Welch Two Sample t-test	two.sided	2.067138	212.052738293926							1								4046134.5	3340910.4	1.21108740300249	0.276302986690399	2127372	2221052.2	5221755	3087939	4789276.5	4713740	1582	Pos	-0.401871363562803	-0.416548215543283	0.382234609663523	-0.145835193731935	0.33652814732275	0.245492015851748
1584_Pos	PecM_Mut - WT	Guanine	-0.728237879838498	-0.364118939919249	0.364118939919249	-3.44006885582772	0.0374408384347127	0.999151906182531	3.19348288936049	-1.37942610689632	-0.077049652780675	Welch Two Sample t-test	two.sided	2.06	152.0566	C00242	Nucleic acids	Bases	Purines	none	none	3	73-40-5	C00242	(M+H)+	0.234508944956247	0.998900715750807	0.998900715750807	KEGG_1.0	569154.926666667	1297552.85333333	0.438637181679762	-1.18889998567698	606164.2	1309993	604400.2	847934.06	496900.38	1734731.5	1584	Pos	-0.168903525446926	0.504216144275067	-0.392030498159286	0.000332726234522128	-0.531422796151536	0.587807949248158
1587_Pos	PecM_Mut - WT	131.0386_2.09	0.192533246004801	0.0962666230024	-0.0962666230024007	1.0115623215343	0.374566138012717	0.999151906182531	3.6161304832636	-0.358790826395605	0.743857318405206	Welch Two Sample t-test	two.sided	2.09	131.0386															432648.606666667	394531.643333333	1.09661319688147	0.133054740557391	426335.1	401504.66	405539.72	383107.3	466071	398982.97	1587	Pos	0.332571532981545	0.117840528113934	-0.195564734696692	-0.155847293892546	0.151793070722347	-0.25079310322859
1588_Pos	PecM_Mut - WT	105.0487_2.09	0.202654505448784	0.101327252724392	-0.101327252724392	1.23427648161425	0.296301703035872	0.999151906182531	3.36442840097121	-0.289263383175953	0.69457239407352	Welch Two Sample t-test	two.sided	2.09	105.0487															5414058.83333333	4969990.5	1.08934993604783	0.123467470955226	5306727	4736392	5306770	5156429	5628679.5	5017150.5	1588	Pos	0.348998476253127	0.00128388277548455	-0.132083125844236	-0.0303021164176358	0.0870664077642849	-0.274963524531024
1589_Pos	PecM_Mut - WT	123.0592_2.09	0.239722477596271	0.119861238798136	-0.119861238798135	0.823853272873997	0.45807689477172	0.999151906182531	3.84280139194487	-0.581361594671192	1.06080654986373	Welch Two Sample t-test	two.sided	2.09	123.0592															293620.553333333	241886.666666667	1.21387655375796	0.279621712914286	268892.72	246397.1	222892	282686.34	389076.94	196576.56	1589	Pos	0.220082751992443	0.0400748574823884	-0.311241714641924	0.0867542470679824	0.450742679043888	-0.486412820944776
159_Neg	PecM_Mut - WT	Ostruthin	0.17764888186227	0.0888244409311351	-0.0888244409311346	0.473950632162416	0.671391178318635	0.826741778780413	2.68351753669135	-1.09888760482793	1.45418536855247	Welch Two Sample t-test	two.sided	0.76	335.1027	C09281	Phytochemical compounds	Phenylpropanoids	Coumarins	Coumarins	none	3	148-83-4	C09281	(M+K-2H)-	6.92158457752612	0.786988482532484	0.786988482532484	KEGG_1.0	621269.59	523996.023333333	1.18563798642569	0.245663575723692	473736.3	470092.53	866001	55931.94	524071.47	1045963.6	159	Neg	-0.0965547908861983	-0.199041573700869	0.374803808928136	-0.624678692143446	-0.0117756952485324	0.557246943050911
1590_Pos	PecM_Mut - WT	122.0332_2.1	0.132798840089737	0.0663994200448683	-0.0663994200448689	0.628110033967242	0.56415503975494	0.999151906182531	3.98204784391782	-0.455259222562286	0.72085690274176	Welch Two Sample t-test	two.sided	2.1	122.0332															1193707.16666667	1127060.3	1.059133363731	0.0828842617375611	1224584.5	1043702.7	1157866.6	1276295.6	1198670.4	1061182.6	1590	Pos	0.363320888668827	-0.0219317802901326	-0.155762007266855	0.158482862715802	-0.00836062126736711	-0.335749342560276
1591_Pos	PecM_Mut - WT	Hydrazine	0.155776338443135	0.0778881692215681	-0.0778881692215673	0.953530185725166	0.435795180839902	0.999151906182531	2.12606737263975	-0.508670437578372	0.820223114464643	Welch Two Sample t-test	two.sided	2.09	103.0362	C05361						3	302-01-2	C05361	(2M+K)+	4.40041920249712	0.678905196673808	0.678905196673808	KEGG_1.0	888710.063333333	840052.33	1.0579222645967	0.0812336231031296	894496.25	765963.8	907064	855908.44	864569.94	898284.75	1591	Pos	0.39958894760459	-0.0618356774986272	-0.0827199635700204	-0.0384226663085356	-0.0832044763698654	-0.133406163857539
1593_Pos	PecM_Mut - WT	104.0426_2.08	0.187287537959113	0.0936437689795565	-0.0936437689795569	1.18628217060692	0.339210102389868	0.999151906182531	2.41061425281807	-0.392328270787308	0.766903346705535	Welch Two Sample t-test	two.sided	2.08	104.0426															3886316.93333333	3615708.66666667	1.07484238682209	0.104125120818255	3875474.2	3320431.5	3910053.8	3729602	3873422.8	3797092.5	1593	Pos	0.390363478583747	-0.0633940393924874	-0.096127103022901	-0.0291254434468343	-0.0133050686221764	-0.188411824099349
1594_Pos	PecM_Mut - WT	p-Xylene	-0.0298906395840483	-0.0149453197920236	0.0149453197920247	-0.162220650706565	0.879164229534936	0.999151906182531	3.91240605957722	-0.546025013304648	0.486243734136551	Welch Two Sample t-test	two.sided	2.08	145.0407	C06756						3	106-42-3	C06756	(M+K)+	1.96052701745941	0.926007149314488	0.926007149314488	KEGG_1.0	882128.146666667	906100.833333333	0.973543025472698	-0.0386833550127405	869602.2	914892.25	883902.44	885732.5	892879.8	917677.75	1594	Pos	0.255109988063304	0.244926581296669	-0.212020676672591	-0.039725739390371	-0.0879252707667839	-0.160364882530224
1595_Pos	PecM_Mut - WT	133.5411_2.09	0.178578938013447	0.0892894690067236	-0.089289469006723	0.541168610609107	0.617302055989928	0.999151906182531	3.97367257346815	-0.740012493656955	1.09717036968385	Welch Two Sample t-test	two.sided	2.09	133.5411															334937.763333333	290205.496666667	1.15413997040189	0.206818200031226	315251.12	301785.2	245471.77	364006.1	444090.4	204825.19	1595	Pos	0.216096762262736	0.101084403210472	-0.345574101684302	0.20211287728138	0.397345746441737	-0.571065687512021
1596_Pos	PecM_Mut - WT	L-ISOLEUCINE: 0.958	-0.258653535182948	-0.129326767591474	0.129326767591474	-0.938177198993077	0.401764939392862	0.999151906182531	3.96035113091551	-1.02714554596256	0.509838475596661	Welch Two Sample t-test	two.sided	2.281976	132.101941467118							1								174208366.666667	219245083.333333	0.794582774756256	-0.331730576370848	179431710	150617660	207255170	285046530	135938220	222071060	1596	Pos	0.111061921049942	-0.189112240298857	-0.00607487375121483	0.510738584087418	-0.492967350073148	0.0663539589858615
1599_Pos	PecM_Mut - WT	SUCCINATE-H2O: 0.607	0.320812821332902	0.160406410666451	-0.160406410666451	0.875062441867679	0.446796304491943	0.999151906182531	2.95726942553393	-0.855521786573412	1.49714742923922	Welch Two Sample t-test	two.sided	2.1226046	101.023652190814							1								1778844.16666667	1427647.68666667	1.24599660215889	0.317300134128205	1818153.5	1028429.3	1377792.5	2399920.2	2140586.5	854593.56	1599	Pos	0.336944958530896	-0.282552842660634	-0.169772616582347	0.457568658416366	0.314046890050804	-0.656235047755085
160_Neg	PecM_Mut - WT	D-RIBOSE 5-PHOSPHATE/RIBULOSE 5-PHOSPHATE: 0.857	-0.0719822421513925	-0.0359911210756963	0.0359911210756961	-0.292728296265104	0.786146088302083	0.877973317735385	3.52284564814866	-0.792776010776061	0.648811526473276	Welch Two Sample t-test	two.sided	0.74974084	229.011551301001							1								620368.823333333	492202.94	1.26039235631818	0.333872910233481	444471.47	557165.06	749724.1	123121.32	666910.9	796322.44	160	Neg	-0.442641153065917	-0.228688872091769	0.159678532272338	0.0992022548429514	0.17498925756649	0.237459980475906
161_Neg	PecM_Mut - WT	HEXOSE ALCOHOL: 0.961	0.477496260291366	0.238748130145683	-0.238748130145683	1.82504484352542	0.17103586853054	0.779139483280464	2.82846003973485	-0.384453860976606	1.33944638155934	Welch Two Sample t-test	two.sided	0.7653639	181.071926215895							1								1419555.6	622600.796666667	2.2800414127321	1.18906002851311	1482660.8	885316.06	1667070	253592.33	1108936	728894	161	Neg	0.364507314238013	-0.315483276583214	0.333143392113565	0.205015619719278	0.0185936840854699	-0.605776733573113
1616_Pos	PecM_Mut - WT	Uracil 5-carbaldehyde	-0.179928641031106	-0.089964320515553	0.0899643205155527	-0.962405890442176	0.426165917390341	0.999151906182531	2.28980596050478	-0.89423863436489	0.534381352302679	Welch Two Sample t-test	two.sided	2.16	184.9925	C17206						3	1195-08-0	C17206	(M-H+2Na)+	2.52508603743706	0.880274762676701	0.880274762676701	KEGG_1.0	319198.123333333	358190.9	0.891139678125082	-0.166276515951746	285720.03	355824.5	332473	294140.3	339401.34	424607.9	1616	Pos	-0.0283175974420786	0.284880598478282	-0.186123217097058	-0.270639529675371	-0.0554521470075224	0.255651892743747
1617_Pos	PecM_Mut - WT	Methylazoxymethanol	-0.291582681140939	-0.145791340570469	0.14579134057047	-1.50378962688103	0.250431636046333	0.999151906182531	2.4166415764673	-1.00211154667428	0.418946184392399	Welch Two Sample t-test	two.sided	2.18	113.0312	C02390						3	590-96-5	C02390	(M+Na)+	2.38000632002411	0.892892932538633	0.892892932538633	KEGG_1.0	893251.5	1088341.6	0.820745526955875	-0.284993112722262	736360.8	1096601.6	945934.6	858271.3	997459.1	1310151.9	1617	Pos	-0.218483096451847	0.341620776111124	-0.191808583097701	-0.22282867093346	-0.0270823421618595	0.318581916533745
1620_Pos	PecM_Mut - WT	4-Hydroxybutanoic acid	-0.253939088579905	-0.126969544289952	0.126969544289953	-1.26521892081376	0.317778398617506	0.999151906182531	2.32467708846961	-1.01163379200564	0.503755614845834	Welch Two Sample t-test	two.sided	2.15	149.0183	C00989	Organic acids	Carboxylic acids	Hydroxycarboxylic acids	none	none	3	591-81-1	C00989	(M-H+2Na)+	0.847679627469233	0.985731557980675	0.985731557980675	KEGG_1.0	265515.923333333	318162.06	0.834530438146312	-0.260963424374501	224181.3	285431.4	277601.72	253910.16	294764.75	415144.62	1620	Pos	-0.164224216465113	0.146311597815495	-0.198275439638599	-0.216529507882864	-0.0184089767661436	0.451126542937227
1623_Pos	PecM_Mut - WT	110.5286_2.16	-0.238220315792651	-0.119110157896325	0.119110157896326	-1.14311322183674	0.359792486419234	0.999151906182531	2.25478545243193	-1.04444981318116	0.56800918159586	Welch Two Sample t-test	two.sided	2.16	110.5286															307313.806666667	369558.406666667	0.831570331300451	-0.266089808130785	283473.6	303208.78	324064.72	304669.88	314403.1	500796.56	1623	Pos	-0.0182924129750697	0.00117028014299114	-0.183964672907686	-0.156617646036305	-0.155073387806219	0.512777839582291
1624_Pos	PecM_Mut - WT	N-Monomethyl-2-aminoethylphosphonate	-0.202308289498339	-0.10115414474917	0.101154144749169	-1.04762190636565	0.374195318097671	0.999151906182531	2.89871889950906	-0.829204769562157	0.424588190565478	Welch Two Sample t-test	two.sided	2.18	122.0364	C05679						3		C05679	(M+H-H2O)+	0.202567977538592	0.999179660951726	0.999179660951726	KEGG_1.0	732150.85	829030.716666667	0.883140799587985	-0.17928462907041	616177.2	866395.75	747676.25	690651.2	832599.1	930045.2	1624	Pos	-0.145983067018103	0.372839976398065	-0.219991356095495	-0.221925256263696	0.0625119888660882	0.152547714113139
1626_Pos	PecM_Mut - WT	2-Butoxyethanol	-0.451526627873062	-0.225763313936531	0.225763313936531	-3.14390185295425	0.0439007089246744	0.999151906182531	3.37247804200077	-0.88131655210232	-0.0217367036438035	Welch Two Sample t-test	two.sided	2.2	160.1331	C19355						3	111-76-2	C19355	(M+CH3CN+H)+	0.180433197485286	0.999349089159338	0.999349089159338	KEGG_1.0	232898.843333333	317130.38	0.734394615026581	-0.445372614707169	187691.31	332129.1	279760.1	276628.44	231245.12	342633.6	1626	Pos	-0.318273717290776	0.445086527907483	-0.0737958682214347	0.0254968118814	-0.285220356297382	0.20670660202071
1628_Pos	PecM_Mut - WT	CITRAMALATE+Na: 0.707	-0.288039922963423	-0.144019961481711	0.144019961481711	-1.11161936325919	0.352271779889512	0.999151906182531	2.81024020699252	-1.14508061305894	0.569000767132093	Welch Two Sample t-test	two.sided	2.1044447	171.026279955136							1								148700.656666667	189511.326666667	0.784653135420332	-0.349873059227942	151334.53	228591.2	146262.42	189365.67	148505.02	150577.11	1628	Pos	0.0670383898594892	0.544361048681811	-0.291658441100609	0.158414868054499	-0.207439833204014	-0.270716032291176
1630_Pos	PecM_Mut - WT	D-Glucono-1,5-lactone	0.0623460939707259	0.0311730469853629	-0.031173046985363	0.263450015584324	0.808188105275739	0.999151906182531	3.21682469961575	-0.662868318876555	0.787560506818007	Welch Two Sample t-test	two.sided	2.24	220.0815	C00198	Carbohydrates	Lactones	none	none	none	3	90-80-2	C00198	(M+CH3CN+H)+	0.0158135625127898	0.99999499863732	0.99999499863732	KEGG_1.0	703097.693333333	694967.333333333	1.01169890958904	0.0167799952948445	528508.7	550541.5	764717.94	587406.5	816066.44	946954	1630	Pos	-0.1810817721526	-0.205457024208437	0.0436678608505926	-0.264461762474779	0.230933052258096	0.376399645727127
1632_Pos	PecM_Mut - WT	143.162_2.27	0.124230082835862	0.0621150414179311	-0.062115041417931	0.628945843439152	0.566613440818228	0.999151906182531	3.64674273823108	-0.445776356136555	0.69423652180828	Welch Two Sample t-test	two.sided	2.27	143.162															635359.416666667	605624.8	1.04909742247455	0.0691486573190957	643292.75	535761.75	609807	677343.4	652978.5	603769.25	1632	Pos	0.355074779609199	-0.101447128393894	-0.195572195881493	0.155407958520348	0.0268425405260874	-0.240305954380247
1633_Pos	PecM_Mut - WT	164.1465_2.27	-0.0160124286570587	-0.00800621432852899	0.00800621432852966	-0.0827486404009148	0.938830694942305	0.999151906182531	3.2917007013625	-0.602086853760818	0.570061996446701	Welch Two Sample t-test	two.sided	2.27	164.1465															1006472.28	1036467.5	0.97106014419169	-0.0423674408083726	958295.94	851965.2	1083494.4	1209262.1	977626.5	1048175.2	1633	Pos	0.181509244221941	-0.172894077131925	-0.046409679488221	0.338619076361877	-0.159118207719307	-0.141706356244363
1634_Pos	PecM_Mut - WT	96.1596_2.27	0.198083702123015	0.0990418510615074	-0.0990418510615076	1.38096882629686	0.25393330130121	0.999151906182531	3.27781764452813	-0.237274592161133	0.633441996407163	Welch Two Sample t-test	two.sided	2.27	96.1596															16675457	15523440.3333333	1.07421142748834	0.103277974114053	16125234	13759100	17548656	16532631	16352481	16278590	1634	Pos	0.343100214892845	-0.144091427274294	0.00298451690828462	0.0453581393268123	-0.0489591786166074	-0.198392265237041
1635_Pos	PecM_Mut - WT	142.1646_2.27	0.155188916597143	0.0775944582985711	-0.0775944582985715	0.948415454550972	0.405526853017118	0.999151906182531	3.38864534727153	-0.333344102198013	0.643721935392298	Welch Two Sample t-test	two.sided	2.27	142.1646															137813623.333333	130250443.333333	1.05806644343347	0.0814302272649102	135369070	120098470	138646340	138277420	139425460	132375440	1635	Pos	0.345447424671805	-0.0381268183746754	-0.114743654589249	0.0507761363773569	0.00207960481315737	-0.245432692898396
1636_Pos	PecM_Mut - WT	95.1534_2.27	0.177039303089789	0.0885196515448944	-0.0885196515448946	1.39817588590465	0.277371194554385	0.999151906182531	2.3974007189091	-0.289753757252153	0.64383236343173	Welch Two Sample t-test	two.sided	2.27	95.1534															1753821.53333333	1660585.2	1.05614667247024	0.0788102030216847	1673353.4	1507109.9	1843369.8	1702323.1	1744741.4	1772322.6	1636	Pos	0.329701431224533	-0.0812763287426966	-0.0227955264474673	-0.0262077729338652	-0.0413469501423826	-0.158074852958122
1637_Pos	PecM_Mut - WT	70.0131_2.25	0.0408497105320111	0.0204248552660054	-0.0204248552660057	0.205650571012095	0.847667945413301	0.999151906182531	3.77704758108069	-0.52373272171133	0.605432142775352	Welch Two Sample t-test	two.sided	2.25	70.0131															1629588.96666667	1619554.9	1.00619557056489	0.00891074377388857	1578041.6	1576293.6	1611546.9	1764864.5	1699178.4	1517506.6	1637	Pos	0.235863216729209	0.123434859484062	-0.187269700587938	0.148565041729014	0.0126810496567452	-0.333274467011093
1638_Pos	PecM_Mut - WT	141.1584_2.27	0.174815637958461	0.0874078189792305	-0.0874078189792305	1.11386068488931	0.344409873854843	0.999151906182531	3.0899184077573	-0.316532741362095	0.666164017279017	Welch Two Sample t-test	two.sided	2.27	141.1584															16426997.6666667	15402278.6666667	1.06653035061738	0.0929250215267328	16122711	14036928	16561764	16290339	16596518	15879569	1638	Pos	0.355669965632646	-0.0725903059460231	-0.101736406815587	0.0345329584199055	0.00828989812063241	-0.224166109411574
1639_Pos	PecM_Mut - WT	140.1522_2.28	0.16847623808995	0.0842381190449748	-0.0842381190449753	1.13981106518479	0.325375497981249	0.999151906182531	3.55046271325709	-0.263239404293101	0.600191880473001	Welch Two Sample t-test	two.sided	2.28	140.1522															1320906.93333333	1250174.1	1.056578386429	0.0793998032571089	1227821.5	1061320	1424621.5	1382507.8	1310277.8	1306694.5	1639	Pos	0.244905069247676	-0.22406291599978	0.0457423142282317	0.158214015356326	-0.0379330263409832	-0.186865456491472
164_Neg	PecM_Mut - WT	D-3-PHOSPHOGLYCERIC ACID: 0.671	0.131402133347883	0.0657010666739421	-0.0657010666739413	0.241698328843111	0.830502683518523	0.8976636500358	2.10854424660529	-2.09609659664025	2.35890086333602	Welch Two Sample t-test	two.sided	0.74010324	184.985249768631							1								5454761.6	6826252.95333333	0.799085770376614	-0.323577730838146	4028278.8	8411986	6110941	191045.86	6225065	11875727	164	Neg	-0.100359900731647	0.366205919794145	0.0961900640251664	-1.13215660485005	0.201273036728307	0.568847485034081
1640_Pos	PecM_Mut - WT	144.1686_2.28	0.218298509228575	0.109149254614288	-0.109149254614288	3.69861641871006	0.0274153219112402	0.999151906182531	3.42088311675737	0.0428856194962657	0.393711398960885	Welch Two Sample t-test	two.sided	2.28	144.1686															863125.353333333	815322.103333333	1.05863112235589	0.0821999730363977	759939.7	743926.56	915778.3	825528.5	913658.06	876511.25	1640	Pos	0.162132928091807	-0.0832947610459278	0.0100638031915087	-0.0713414492840609	0.155251032559547	-0.172811553512874
1641_Pos	PecM_Mut - WT	L-Leucine	-0.149586296387736	-0.0747931481938688	0.0747931481938677	-0.548302601935596	0.616744013826073	0.999151906182531	3.47849810627122	-0.954005917594251	0.654833324818778	Welch Two Sample t-test	two.sided	2.3	176.0659	C00123	Peptides	Amino acids	Common amino acids	none	none	3	61-90-5	C00123	(M-H+2Na)+	0.0812863874699588	0.999867859195607	0.999867859195607	KEGG_1.0	253756.656666667	292743.646666667	0.86682207985066	-0.206192192395617	235610.56	190660.77	313979.53	368829.2	211679.88	318740.97	1641	Pos	0.0375391004859266	-0.336938237167407	0.111840424883579	0.447181447439966	-0.373758969951112	0.114136234309044
1642_Pos	PecM_Mut - WT	Cyclohexanone	0.114122936071854	0.0570614680359272	-0.057061468035927	0.439587147460123	0.686623232242315	0.999151906182531	3.41075845741737	-0.658550242562922	0.88679611470663	Welch Two Sample t-test	two.sided	2.28	116.1072	C00414						3	108-94-1	C00414	(M+NH4)+	0.274526174983691	0.99849384297966	0.99849384297966	KEGG_1.0	416172.776666667	399894.313333333	1.0407069137784	0.057563830815428	421378.8	289383.1	460427.25	518989.78	366712.28	391310.06	1642	Pos	0.29114288800532	-0.352136011401771	0.0741188396581667	0.369435515786157	-0.194077323555705	-0.188483908492167
1643_Pos	PecM_Mut - WT	L-ISOLEUCINE+Na: 0.965	-0.196088130845112	-0.098044065422556	0.098044065422556	-0.570217630788144	0.599033082143397	0.999151906182531	3.99983092696003	-1.15087622869273	0.758699967002502	Welch Two Sample t-test	two.sided	2.2840261	154.083830021483							1								1696158.26666667	2098090.76666667	0.808429403348184	-0.306806300021308	1817912.5	1200166.6	2164817.2	2834067.5	1105745.1	2260038.2	1643	Pos	0.176552024365811	-0.345363701893505	0.110602565544446	0.496039387397342	-0.581286786177925	0.143456510763831
1644_Pos	PecM_Mut - WT	132.1423_2.3	-0.148131992069644	-0.0740659960348224	0.0740659960348216	-0.644556595767151	0.557174730484722	0.999151906182531	3.68039135533998	-0.80867335791914	0.512409373779852	Welch Two Sample t-test	two.sided	2.3	132.1423															683594.446666667	762217.086666667	0.896850068864458	-0.157061272491017	692100.8	588745.06	787255.6	867962.3	571426.94	829943.9	1644	Pos	0.190431565654617	-0.166284158435967	0.0175233752703137	0.306280356417339	-0.430152929029398	0.0822017901230928
1646_Pos	PecM_Mut - WT	139.1192_2.3	0.107767627038021	0.0538838135190108	-0.0538838135190098	0.638222364757954	0.559358211513654	0.999151906182531	3.84436287900802	-0.368632585493973	0.584167839570014	Welch Two Sample t-test	two.sided	2.3	139.1192															390725.526666667	378499.806666667	1.03230046564004	0.0458629486656684	373349.3	335767.56	409637.03	421549.3	389190.25	378182.56	1646	Pos	0.267263938090677	-0.0942278287601143	-0.0489550507788304	0.190237071101893	-0.0566574467548143	-0.257660682898808
165_Neg	PecM_Mut - WT	O-Phospho-L-homoserine	0.351838327758282	0.175919163879141	-0.175919163879141	0.967250226390561	0.429202270398664	0.779139483280464	2.15254057777458	-1.11163136168307	1.81530801719963	Welch Two Sample t-test	two.sided	0.77	244.0226	C01102						3		C01102	(M+HCOO)-	0.476579539991917	0.998865004305707	0.998865004305707	KEGG_1.0	18917173.6666667	13896666.4666667	1.36127421004472	0.444957707271562	15371925	17440768	22236290	1191325.4	19143306	23057906	165	Neg	0.0370031803905714	0.0707656285544008	0.256722618338476	-0.879522343775054	0.234031692908376	0.280999223583231
1650_Pos	PecM_Mut - WT	160.1041_2.3	0.244193724800723	0.122096862400362	-0.122096862400361	1.52910369503643	0.20293248568966	0.999151906182531	3.89063854417185	-0.204155811469302	0.692543261070747	Welch Two Sample t-test	two.sided	2.3	160.1041															890152.22	804132.12	1.10697259549836	0.146619506827691	870824.56	653909.06	893148.7	862427.9	906483.4	896059.4	1650	Pos	0.355508074455673	-0.318956670801592	-0.056317216478827	0.0290189933783201	0.0670997292242392	-0.0763529097778114
1655_Pos	PecM_Mut - WT	91.1136_2.3	0.146433538887854	0.0732167694439268	-0.0732167694439267	0.928887852142632	0.428498222019217	0.999151906182531	2.69186017234451	-0.389366768238865	0.682233846014572	Welch Two Sample t-test	two.sided	2.3	91.1136															11133301.6666667	10577229.6666667	1.05257255609684	0.0739196848006814	10961511	10005787	11706714	10672031	10731680	11053871	1655	Pos	0.359025589232497	0.0243174702986112	-0.0249792846066715	-0.0575145993154812	-0.114395996294045	-0.18645317931491
1656_Pos	PecM_Mut - WT	L-LEUCINE 13C6: 0.360	0.185531002010878	0.0927655010054391	-0.0927655010054387	1.15076782826657	0.317848801680328	0.999151906182531	3.7518605685662	-0.274018577943754	0.645080581965509	Welch Two Sample t-test	two.sided	2.3064406	138.122018442387							1								102527693.333333	95182386.6666667	1.07717086032304	0.107247107625754	99833830	93266600	102930960	95926430	104818290	96354130	1656	Pos	0.335197757707817	0.0718335574743439	-0.098711626988168	-0.082097769967264	0.0418103722966684	-0.268032290523396
1657_Pos	PecM_Mut - WT	134.1055_2.29	-0.176410400154597	-0.0882052000772986	0.0882052000772987	-0.602757157482143	0.581286269164962	0.999151906182531	3.74149476067775	-1.01162718428543	0.658806383976233	Welch Two Sample t-test	two.sided	2.29	134.1055															683992.566666667	814457.8	0.839813390781777	-0.251859302832027	672814.25	521258.9	843752.75	1072278.5	535410.7	849836	1657	Pos	0.0944731341761426	-0.308552121700846	0.0844336634740755	0.496812874673865	-0.443522397882114	0.0763548472588772
1658_Pos	PecM_Mut - WT	140.1262_2.31	0.0837861346071709	0.0418930673035857	-0.0418930673035852	0.419841683374284	0.697159493127531	0.999151906182531	3.81515059133452	-0.481047858872194	0.648620128086536	Welch Two Sample t-test	two.sided	2.31	140.1262															460131.823333333	447007.78	1.02935976490909	0.0417472974292156	450937.94	412071.78	433789.97	494139.16	495667.56	434812.4	1658	Pos	0.278240913682113	-0.00493483063049058	-0.252333183285671	0.153089069812947	0.0997714715143151	-0.273833441093212
1659_Pos	PecM_Mut - WT	132.0617_2.31	-0.224758307287249	-0.112379153643625	0.112379153643625	-0.731426643263654	0.506571217651324	0.999151906182531	3.84705446119428	-1.09147024759267	0.641953633018167	Welch Two Sample t-test	two.sided	2.31	132.0617															653232.206666667	816516.533333333	0.800023245089628	-0.32188617602695	640898.4	511872.4	834209.75	1114047.4	484588.47	823629.8	1659	Pos	0.063904763948877	-0.27574863769822	0.0996290176885387	0.544974867610631	-0.50067124256829	0.067911231018463
166_Neg	PecM_Mut - WT	N-Acetyl-D-glucosamine 6-phosphate	-0.313987651654316	-0.156993825827158	0.156993825827158	-1.57852218719333	0.233399808213673	0.779139483280464	2.4232009308532	-1.04141611697325	0.413440813664618	Welch Two Sample t-test	two.sided	0.77	300.0486	C00357						3		C00357	(M-H)-	1.0764620701309	0.994222899055321	0.994222899055321	KEGG_1.0	280514.3	263068.75	1.06631555439405	0.092634437526712	273208.44	278966.8	319585.88	69197.85	248748.58	441041.6	166	Neg	-0.10439740833159	-0.215478320992006	-0.0863411885647979	0.286904408447219	-0.280242880585086	0.39955539002626
1668_Pos	PecM_Mut - WT	SUCCINATE: 0.900	0.0021334886663377	0.0010667443331687	-0.001066744333169	0.0105104791355576	0.992531440586355	0.999151906182531	2.09033930511717	-0.836055899818674	0.840322877151349	Welch Two Sample t-test	two.sided	2.3314867	119.034071288793							1								301518.126666667	306232.663333333	0.984604723038526	-0.0223834348515336	255962.45	316148.94	339300.03	248710.11	309291.9	353838.94	1668	Pos	-0.0318794072707492	0.272143430994342	0.061327373572604	-0.392420046357953	-0.0262477333023487	0.117076382364104
1669_Pos	PecM_Mut - WT	SUCCINATE-H2O: 0.884	0.0963848983487381	0.0481924491743691	-0.048192449174369	0.392158728624416	0.730029150550518	0.999151906182531	2.17762517596398	-0.8826138439132	1.07538364061068	Welch Two Sample t-test	two.sided	2.3261507	101.02356178771							1								279500.413333333	273517.28	1.02187479099431	0.031218435534026	254276.98	262062.16	309554.56	198246.58	274669.7	360243.1	1669	Pos	0.125568037420814	0.0854236789733211	0.0663349777642352	-0.515143019135758	-0.0473256676619418	0.28514199263933
167_Neg	PecM_Mut - WT	3-Deoxy-lyxo-heptulosaric acid	-0.324535745972474	-0.162267872986237	0.162267872986237	-0.931290913007052	0.445868966540545	0.779139483280464	2.10264424841785	-1.75591817851477	1.10684668656982	Welch Two Sample t-test	two.sided	0.77	204.0045	C21044						3		C21044	(M-NH3-H)-	1.50046204005605	0.988806190511006	0.988806190511006	KEGG_1.0	4801423.83333333	4163257.83333333	1.15328524572523	0.205749383499167	5021371.5	4912387.5	4837369	2391668	4545531	5185718	167	Neg	-0.058877956518098	-0.176245392433779	-0.247182357372314	0.850417285435675	-0.180743305068299	-0.187368274043184
1674_Pos	PecM_Mut - WT	75.0267_2.32	0.408222826804204	0.204111413402102	-0.204111413402103	1.96716759854992	0.128286400757008	0.999151906182531	3.60500334213098	-0.193711503193914	1.01015715680232	Welch Two Sample t-test	two.sided	2.32	75.0267															79204.79	59319.983	1.33521262135223	0.417069497227931	87967.336	63310.914	77240.734	57937.66	72406.3	56711.375	1674	Pos	0.542431814818768	0.0188526319540169	0.0464420092953052	-0.238593648974374	0.0234604160922316	-0.392593223185951
168_Neg	PecM_Mut - WT	D-GLUCONO-1,5-LACTONE: 0.954	-0.111250453227809	-0.0556252266139048	0.0556252266139046	-0.445180331663488	0.681695617832439	0.826741778780413	3.59005802200415	-0.837474390253877	0.614973483798258	Welch Two Sample t-test	two.sided	0.77784175	195.051131149519							1								595937.113333333	512217.913333333	1.16344449856348	0.218402389465152	437836.88	611361.06	799395.06	101958.68	550579.4	823334	168	Neg	-0.400065483595329	-0.0253404330603453	0.307251284454993	-0.142856169351861	-0.0740614807013784	0.33507228225392
1681_Pos	PecM_Mut - WT	XANTHINE: 0.534	-0.375493565369677	-0.187746782684838	0.187746782684838	-1.3681571318361	0.26719795581909	0.999151906182531	2.9142958797367	-1.26363498856377	0.512647857824414	Welch Two Sample t-test	two.sided	2.381903	153.039911477862							1								2889238.03333333	3898065.16666667	0.741197981511426	-0.432069142377312	2854327.8	4065114	2042993.8	4119211	3770392.5	3509870.5	1681	Pos	0.00165478966289659	0.357050254317761	-0.676203498572691	0.253180450334795	0.111308360855279	-0.0469903565980416
169_Neg	PecM_Mut - WT	4-(L-Alanin-3-yl)-2-hydroxy-cis,cis-muconate 6-semialdehyde	0.0820342589523903	0.0410171294761951	-0.0410171294761952	0.471465610363231	0.68121492000798	0.826741778780413	2.13018496837094	-0.624439967175181	0.788508485079962	Welch Two Sample t-test	two.sided	0.77	266.0048	C04796						3		C04796	(M+K-2H)-	5.8778863775899	0.841349825857729	0.841349825857729	KEGG_1.0	7074680.66666667	5609531.5	1.26118922171427	0.334784745728699	6670014.5	7173559	7562985.5	1104725.5	6991042	8550310	169	Neg	0.0345132137036403	-0.0077960412427216	-0.00896714957315032	-0.352810278148536	0.0975053242980954	0.237554930962672
1693_Pos	PecM_Mut - WT	116.0528_2.31	0.0396393150830326	0.0198196575415164	-0.0198196575415162	0.186539728716056	0.868392128544556	0.999151906182531	2.11536546198865	-0.828505723686872	0.907784353852937	Welch Two Sample t-test	two.sided	2.31	116.0528															162272.473333333	160938.37	1.00828952929829	0.0119099667204377	168303.89	148020.55	144345.7	154792.94	174167.83	180001.62	1693	Pos	0.354073340219503	0.0123868850645019	-0.366102632974914	-0.0909014107011916	0.0714882653799602	0.0190555530121411
1695_Pos	PecM_Mut - WT	1-(1-Oxopropyl)-1H-imidazole	0.256376918595488	0.128188459297744	-0.128188459297744	0.842411665792591	0.448066643035679	0.999151906182531	3.90418693579531	-0.596838931351453	1.10959276854243	Welch Two Sample t-test	two.sided	2.49	125.0711	C03007						3	4122-52-5	C03007	(M+H)+	0.307516647488626	0.998110457667441	0.998110457667441	KEGG_1.0	204492.533333333	168508.323333333	1.21354559399905	0.279228312857097	139211.44	99976.89	296219.22	172709.47	178046.94	232838.61	1695	Pos	-0.104176001067221	-0.568263024951826	0.521267810361284	-0.032435538099426	-0.0325264314008303	0.216133185158021
1697_Pos	PecM_Mut - WT	PYRIDOXINE: 0.578	0.201219931886376	0.100609965943188	-0.100609965943188	0.791182773510539	0.475124086401669	0.999151906182531	3.81398439857353	-0.518699549704523	0.921139413477275	Welch Two Sample t-test	two.sided	2.54929	170.081065771144							1								540877.693333333	470291.386666667	1.15009057930439	0.201747490010618	343729.38	380942.3	645350.4	403608.56	633553.3	626323.3	1697	Pos	-0.296042690823962	-0.227517057281466	0.277693168449312	-0.28918393535679	0.320179420204213	0.214871094808692
1699_Pos	PecM_Mut - WT	278.5724_2.58	-0.0470605070900463	-0.0235302535450233	0.023530253545023	-0.128381319999026	0.907793387335228	0.999151906182531	2.40710983553033	-1.39431155398421	1.30019053980411	Welch Two Sample t-test	two.sided	2.58	278.5724															384777.94	366547.366666667	1.04973592771685	0.070026448187981	155120.92	274252.1	465616.4	350425.75	533596.5	474964.25	1699	Pos	-0.712159357896943	-0.157047797961197	0.221467751430389	-0.00080647192265305	0.420100845831484	0.228445030518919
170_Neg	PecM_Mut - WT	Methylselenopyruvate	-0.151913950908038	-0.075956975454019	0.0759569754540193	-0.516749199891141	0.655112577914449	0.815989378217928	2.07690498943138	-1.37296750120714	1.06913959939106	Welch Two Sample t-test	two.sided	0.77	216.9187	C18904						3		C18904	(M+Cl)-	2.67884196993862	0.964755120004435	0.964755120004435	KEGG_1.0	537105.886666667	561787.2397	0.956066369455964	-0.0648173223283783	478091.66	684760.6	591881.8	73436.8191	541344.2	927164.3	170	Neg	-0.151645655443271	0.197509932772252	-0.0625258242374818	-0.478072852139837	-0.0136994466813043	0.508433845729643
1700_Pos	PecM_Mut - WT	2,4-Diaminotoluene	-0.455550921388526	-0.227775460694263	0.227775460694263	-0.979564072716164	0.424144422274059	0.999151906182531	2.15557675810114	-2.32430196020464	1.41320011742759	Welch Two Sample t-test	two.sided	2.58	167.0557	C14401						3	95-80-7	C14401	(M-H+2Na)+	0.0205980774836689	0.999991514420082	0.999991514420082	KEGG_1.0	52021.025	131787.995	0.394732653759548	-1.34105222559711	46729.76	76344.19	45145.555	279748.9	64187.76	39270.895	1700	Pos	-0.192676528053696	0.140603954668792	-0.398303294573418	1.05800107127631	-0.0923465594556752	-0.515278643862312
1703_Pos	PecM_Mut - WT	7,8-Diaminononanoate	0.393381401055414	0.196690700527707	-0.196690700527707	2.65905541894691	0.0828695925662073	0.999151906182531	2.77861885231936	-0.0993794561153589	0.886142258226186	Welch Two Sample t-test	two.sided	2.58	171.1491	C01037						3		C01037	(M+H-H2O)+	0.281161985000722	0.998420207951079	0.998420207951079	KEGG_1.0	492532.213333333	385198.513333333	1.27864515641865	0.35461594983106	369290.16	337809.6	620231.2	365258.38	488075.28	452527.56	1703	Pos	-0.00568116833771497	-0.238638895810516	0.452406696415364	-0.274427901270729	0.143346573505472	-0.0770053045018751
1704_Pos	PecM_Mut - WT	Benzamide	-0.531131485374284	-0.265565742687142	0.265565742687142	-1.1727726746615	0.358974418024894	0.999151906182531	2.05353782560592	-2.4318568110201	1.36959384027153	Welch Two Sample t-test	two.sided	2.6	122.0601	C09815						3	55-21-0	C09815	(M+H)+	0.110486887514583	0.999755882755212	0.999755882755212	KEGG_1.0	69271.5133333333	198643.926666667	0.348722029894093	-1.51985058820022	65143.97	110508.36	66173.01	425275.53	76497.56	60147.89	1704	Pos	-0.20410839514406	0.153042432587099	-0.369065077050787	1.09493204500472	-0.223523755866579	-0.451277249530394
1705_Pos	PecM_Mut - WT	D-Glucose	-0.0496084853987867	-0.0248042426993935	0.0248042426993933	-0.20401958685897	0.849072047868459	0.999151906182531	3.69643794719123	-0.747153855924054	0.647936885126481	Welch Two Sample t-test	two.sided	2.66	163.0606	C00031	Carbohydrates	Monosaccharides	Aldoses	none	none	3	50-99-7 2280-44-6	C00031	(M+H-H2O)+	1.31983026498972	0.965760853997851	0.965760853997851	KEGG_1.0	172978.38	183614.203333333	0.94207516008974	-0.0860859302051931	151306.8	137238.5	216173.23	166157.44	151455.11	247446.67	1705	Pos	0.00912384939320358	-0.239220972524476	0.208048606004216	-0.0918194175474182	-0.2915851834956	0.405453118170074
1708_Pos	PecM_Mut - WT	Urocanate	0.157979176679699	0.0789895883398495	-0.0789895883398496	0.524922359038279	0.643941356656093	0.999151906182531	2.41370678354485	-0.945862474807246	1.26182082816664	Welch Two Sample t-test	two.sided	2.64	121.04	C00785						3	104-98-3	C00785	(M+H-H2O)+	1.0298142349896	0.979013010291453	0.979013010291453	KEGG_1.0	547247.933333333	494645.583333333	1.10634351497798	0.145799405833335	408574.8	590571.44	601218.4	552615.25	631950.6	340750.06	1708	Pos	-0.0917122903983836	0.306967135184607	0.102153660221677	0.094477482443293	0.226527395196255	-0.638413382647449
171_Neg	PecM_Mut - WT	D-Erythrose	-0.0995666366307613	-0.0497833183153807	0.0497833183153807	-0.201730724598553	0.857602243198164	0.917441583621574	2.15257973112038	-2.08526985779209	1.88613658453056	Welch Two Sample t-test	two.sided	0.77	165.0408	C01796	Carbohydrates	Monosaccharides	Aldoses	none	none	3	583-50-6	C01796	(M+HCOO)-	0.679409757466942	0.997694673263958	0.997694673263958	KEGG_1.0	1078795.43333333	1637999.42666667	0.658605501180599	-0.602513532403202	1281767.2	3205990.8	1022791.7	72692.38	931827.4	1635315.1	171	Neg	0.138934985474047	0.79821149187611	-0.157530200713322	-0.857170724746397	-0.130754739706867	0.208309187816429
1710_Pos	PecM_Mut - WT	294.1545_2.66	-0.196494722966324	-0.0982473614831618	0.0982473614831623	-0.729571228667435	0.506130218777322	0.999151906182531	3.99457048035922	-0.944673051849005	0.551683605916357	Welch Two Sample t-test	two.sided	2.66	294.1545															160794.895	187272.83	0.858613046003523	-0.21992000122858	102567.195	125563.57	194643.94	191259.56	185173.55	244995.36	1710	Pos	-0.472045147199415	-0.269077402493273	0.0901165519242867	0.174099453809055	0.087186510825643	0.389720033133705
1712_Pos	PecM_Mut - WT	(R)-2-Hydroxyisocaproate	-0.407684133289664	-0.203842066644832	0.203842066644832	-1.39095659836422	0.262530896230015	0.999151906182531	2.862045080427	-1.36640542303518	0.551037156455849	Welch Two Sample t-test	two.sided	2.71	174.1124	C03264						3	20312-37-2	C03264	(M+CH3CN+H)+	0.081823635085243	0.999866106819321	0.999866106819321	KEGG_1.0	136583.481666667	212703.73	0.642130167001146	-0.6390623173964	119162.08	172465.1	120547.445	133165.19	170040.92	332480.9	1712	Pos	-0.184080418664857	0.164819772525279	-0.431238042639086	-0.233777413016162	0.00379226136944683	0.68048384042538
1714_Pos	PecM_Mut - WT	3-HYDROXY-3-METHYLGLUTARATE+Na: 0.499	-0.194465414413495	-0.0972327072067477	0.0972327072067476	-1.09242930271173	0.3443183577848	0.999151906182531	3.48650350182372	-0.718780669454294	0.329849840627304	Welch Two Sample t-test	two.sided	2.7158837	185.041961654061							1								174015.303333333	194107.523333333	0.896489225894164	-0.15764185015675	157039.28	202704.75	172267.02	190106.48	192739.61	189511.34	1714	Pos	-0.0170261447921835	0.373365983198416	-0.293751879653268	0.0518308854698529	0.0190799028252083	-0.133498747048026
1716_Pos	PecM_Mut - WT	Melamine	0.13894021761541	0.0694701088077057	-0.0694701088077043	0.369330659814145	0.735740080268635	0.999151906182531	3.09073602846892	-1.03863903029246	1.31651946552328	Welch Two Sample t-test	two.sided	2.76	127.0728	C08737						3	108-78-1	C08737	(M+H)+	0.363371527498657	0.997362706445237	0.997362706445237	KEGG_1.0	117950.748	114810.805	1.02734884578154	0.038926145261793	118577.484	50461.215	89830.66	163305.36	145444.1	130665.84	1716	Pos	0.240086372231476	-0.702811452322247	-0.29026478826476	0.410246002183381	0.258588742456401	0.084155123715753
1720_Pos	PecM_Mut - WT	Linamarin	-0.437674234846957	-0.218837117423479	0.218837117423479	-2.54210632402485	0.0640371358498166	0.999151906182531	3.9870309901901	-0.916308406267096	0.0409599365731807	Welch Two Sample t-test	two.sided	2.88	294.1181	C01594	Phytochemical compounds	Amino acid related compounds	Cyanogenic glucosides	Cyanogenic glucosides derived from valine or isoleucine	none	3	554-35-8	C01594	(M+HCOO+2H)+	0.677705985054899	0.990856351691212	0.990856351691212	KEGG_1.0	153130.93	209118.77	0.732267744306262	-0.44955684698418	112586.74	193698.88	189703.8	175057.53	157102.25	258599.9	1720	Pos	-0.425007407684098	0.268469709376101	-0.0155114329008307	-0.0184693857580573	-0.215992511685507	0.406511028652393
1723_Pos	PecM_Mut - WT	Adenine	0.102478171330596	0.0512390856652981	-0.051239085665298	0.491312389470973	0.659449130095252	0.999151906182531	2.77211908099397	-0.59328132933397	0.798237671995162	Welch Two Sample t-test	two.sided	2.99	182.0676	C00147	Nucleic acids	Bases	Purines	none	none	3	73-24-5	C00147	(M+HCOO+2H)+	0.633137620056345	0.99201478763464	0.99201478763464	KEGG_1.0	3461987.93333333	3357460.76666667	1.03113280360695	0.0442301549819541	2747850.5	2564741.8	4074919.8	3116874.5	3563193.5	4390766	1723	Pos	-0.092348360778652	-0.32211965694497	0.202805070662101	-0.147442060864845	0.0432605471124453	0.315844460813921
1724_Pos	PecM_Mut - WT	Isoxanthopterin	0.152431479849741	0.0762157399248701	-0.0762157399248707	0.787201624196253	0.490171743848137	0.999151906182531	2.9139277975842	-0.474235045675418	0.779098005374899	Welch Two Sample t-test	two.sided	3	180.0515	C03975						3	529-69-1	C03975	(M+H)+	0.236415447432137	0.998882779280599	0.998882779280599	KEGG_1.0	304012.986666667	286726.746666667	1.06028820192382	0.0844564638192039	245472.06	231249.11	360019.84	258536.38	306547.06	370394.75	1724	Pos	-0.0410534051357049	-0.260537945529806	0.242517753165893	-0.239199135732688	0.0271828717444222	0.271089861487882
1725_Pos	PecM_Mut - WT	Nitrofurazone	-0.133855344841036	-0.0669276724205181	0.0669276724205177	-0.562443194409809	0.604015171677223	0.999151906182531	3.97546655699252	-0.7962302723897	0.528519582707629	Welch Two Sample t-test	two.sided	3.01	181.0356	C08042						3	59-87-0	C08042	(M+H-H2O)+	0.0331045399803997	0.999978082028856	0.999978082028856	KEGG_1.0	290895.023333333	319115.523333333	0.911566508249985	-0.133580175186824	201116.23	227285.61	346821.84	350435.06	324747	379625.9	1725	Pos	-0.389574475304736	-0.282442551258095	0.108832659765109	0.250972995436214	0.0799587982780727	0.232252573083434
1726_Pos	PecM_Mut - WT	332.5616_3.03	-0.446585168334129	-0.223292584167064	0.223292584167064	-0.682220479480653	0.53419455953977	0.999151906182531	3.82205084834133	-2.29792440313321	1.40475406646495	Welch Two Sample t-test	two.sided	3.03	332.5616															745768.818666667	1103724.77	0.675683683955618	-0.565580076767034	67871.836	1215997.4	1858237.9	181460.81	311196.72	1913716.1	1726	Pos	-1.06629506919805	0.55597497080489	0.696670197931402	-0.591941877348955	-0.300252881234545	0.705844659045258
1728_Pos	PecM_Mut - WT	Methylimidazoleacetic acid	-0.400592097876839	-0.200296048938419	0.200296048938419	-0.72510426117425	0.509016914371751	0.999151906182531	3.94945166879144	-1.94224429669797	1.14106010094429	Welch Two Sample t-test	two.sided	3	123.0554	C05828						3	2625-49-2	C05828	(M+H-H2O)+	0.36150222744169	0.997389735471508	0.997389735471508	KEGG_1.0	937410.206666667	1416450.2	0.661802445766654	-0.595527471582478	244525.64	1323388.5	2180633.2	377633.9	387071.78	2548328.2	1728	Pos	-0.701070482788893	0.400698775348677	0.617130109505192	-0.513016511340331	-0.516947773531557	0.713205882806912
1729_Pos	PecM_Mut - WT	PTERIN: 0.553	-0.113138617994905	-0.0565693089974522	0.0565693089974524	-0.431373891062849	0.688666183104321	0.999151906182531	3.95536798589241	-0.844582995616843	0.618305759627034	Welch Two Sample t-test	two.sided	3.0426092	164.05657428584							1								3473095	3766294.76666667	0.922151667665099	-0.116924042504664	2239025.2	2832845.8	4345455	3397907	3834804.8	5068131.5	1729	Pos	-0.441078360684482	-0.175517114106573	0.192759995463217	-0.0550354963762967	0.0786104382289083	0.400260537475227
173_Neg	PecM_Mut - WT	L-Fuculose 1-phosphate	-0.306577810985659	-0.15328890549283	0.153288905492829	-1.36683077456798	0.253053326190124	0.779139483280464	3.49153517912631	-0.966779616035529	0.353623994064211	Welch Two Sample t-test	two.sided	0.75	243.0275	C01099						3		C01099	(M-H)-	0.118589047488626	0.999929685661248	0.999929685661248	KEGG_1.0	189047.703333333	167051.756	1.13167145236913	0.178455174745561	148839.98	190551.62	221971.53	53353.008	196331.6	257250.64	173	Neg	-0.402710296569883	-0.176237089159053	-0.0314256015498375	0.469122276780137	-0.0257308183587686	0.166981528857404
1730_Pos	PecM_Mut - WT	Cumene	-0.159733667179897	-0.079866833589948	0.0798668335899488	-0.637134372541603	0.559498578222353	0.999151906182531	3.90175037593714	-0.862773618176141	0.543306283816348	Welch Two Sample t-test	two.sided	3.05	165.0651	C14396						3	98-82-8	C14396	(M-H+2Na)+	0.169967822500894	0.999422385669709	0.999422385669709	KEGG_1.0	562997.946666667	635579.6	0.885802418244177	-0.174943159095473	397125.34	446017.1	728682.6	622922	563185.9	837799.7	1730	Pos	-0.348991812848136	-0.2577037653927	0.212804659298727	0.0944573771436093	-0.103413347220435	0.402846889018937
1731_Pos	PecM_Mut - WT	THYMINE: 0.525	0.29725761015355	0.148628805076775	-0.148628805076775	0.991938500112837	0.408462786885217	0.999151906182531	2.46270405692983	-0.7856680711775	1.3801832914846	Welch Two Sample t-test	two.sided	3.0649004	127.050319316731							1								834422.003333333	614738.956666667	1.35735989119327	0.440803288480762	413447.75	465836.47	1105120.2	644030.3	984698.06	734350.1	1731	Pos	-0.416502300225961	-0.340905334347944	0.471262574459793	-0.0759309960506756	0.391126140996494	-0.0290500848317047
1732_Pos	PecM_Mut - WT	PTERIN+Na: 0.572	-0.148055883915757	-0.0740279419578787	0.074027941957878	-0.510110349612417	0.637171779304016	0.999151906182531	3.94736587914621	-0.958154631823214	0.662042863991701	Welch Two Sample t-test	two.sided	3.0476265	186.038512927978							1								437153.593333333	489281.973333333	0.893459430673759	-0.162525872609491	266146.7	370191.94	589702.2	405852.28	455611.88	691801.7	1732	Pos	-0.476683909259204	-0.113424604835885	0.266418021144859	-0.124506314577915	-0.0118179377592911	0.460014745287434
1733_Pos	PecM_Mut - WT	142.0952_3.09	0.150053117494692	0.0750265587473462	-0.0750265587473461	0.849717939104552	0.460817303654323	0.999151906182531	2.85359619198988	-0.428609306080718	0.728715541070102	Welch Two Sample t-test	two.sided	3.09	142.0952															2965431.5	2802771.26666667	1.05803550053044	0.0813880353725107	3004911	2464165.5	3051360	3010333.5	2840023.5	2933814.8	1733	Pos	0.392957233512634	-0.131699813689386	-0.0591274434456025	0.0746337351094667	-0.108750113824993	-0.168013597662119
1735_Pos	PecM_Mut - WT	2,3,5-Trihydroxytoluene	-0.380638023166576	-0.190319011583288	0.190319011583288	-3.08258400558931	0.0569208226629147	0.999151906182531	2.88363341698538	-0.782732345896622	0.0214562995634694	Welch Two Sample t-test	two.sided	3.09	204.0631	C03338						3		C03338	(M+CH3CN+Na)+	0.0877177250657724	0.999846123854334	0.999846123854334	KEGG_1.0	715890.086666667	908906.546666667	0.787638827437353	-0.344393862811671	626486	727431.44	818217.56	900496.6	702966.7	1098791.6	1735	Pos	-0.167999016560948	-0.00395163937580973	-0.110556358896297	0.19366902847814	-0.29240165929262	0.381239645647533
1738_Pos	PecM_Mut - WT	4-Vinylcyclohexene	0.245285932782854	0.122642966391427	-0.122642966391427	2.33087757355975	0.124069757657061	0.999151906182531	2.39367272339631	-0.143115535374284	0.633687400939992	Welch Two Sample t-test	two.sided	3.1	153.0646	C19310						3	100-40-3	C19310	(M-H+2Na)+	1.41081522748721	0.96097393600541	0.96097393600541	KEGG_1.0	291955.426666667	268039.63	1.08922485330496	0.123301806453904	275017	241859.92	305309.03	274489.72	295540.25	287769.25	1738	Pos	0.322206569010058	-0.129177054396797	0.00416707398975522	-0.0648651232384227	0.0415552561744682	-0.17388672153906
1739_Pos	PecM_Mut - WT	Cyclohexane	0.131059621302674	0.0655298106513369	-0.0655298106513372	0.786321315375063	0.487536424946366	0.999151906182531	3.09014577425159	-0.390725359483949	0.652844602089297	Welch Two Sample t-test	two.sided	3.09	129.0648	C11249						3	110-82-7	C11249	(M-H+2Na)+	0.946511045043508	0.982241903715728	0.982241903715728	KEGG_1.0	558910.636666667	535560.5	1.04359943772303	0.0615680719640456	548983.75	460485	600126.6	573292.6	527621.56	572903.9	1739	Pos	0.339375725106461	-0.172663126838164	0.0182624744490097	0.0902673311213785	-0.16104876760146	-0.114193636237226
174_Neg	PecM_Mut - WT	Quinate	0.641002886382368	0.320501443191184	-0.320501443191184	1.36494223379306	0.244048196848148	0.779139483280464	3.99740372301999	-0.663202698892593	1.94520847165733	Welch Two Sample t-test	two.sided	0.82	237.0613	C00296	Organic acids	Carboxylic acids	none	none	none	3	77-95-2	C00296	(M+HCOO)-	0.818580412484948	0.996655236766511	0.996655236766511	KEGG_1.0	1095923.53333333	428501.192333333	2.55757405799891	1.35477601575197	339906.5	508496.3	1318006.6	26038.377	1629857.5	750968.9	174	Neg	-0.320759379863247	-0.103950341350741	0.522934140854222	-0.980205242251722	0.759329568582578	0.122651254028911
1740_Pos	PecM_Mut - WT	L-TYROSINE 13C6: 0.219	0.17131407850781	0.0856570392539047	-0.0856570392539051	1.05090647530619	0.376543792720443	0.999151906182531	2.7579642941331	-0.3742060585547	0.716834215570319	Welch Two Sample t-test	two.sided	3.1028016	188.100799810959							1								38812494.6666667	36418074.6666667	1.06574812155546	0.0918665124681609	38729080	32404504	39461360	38635212	38247044	38214508	1740	Pos	0.382968024868422	-0.120404299676886	-0.0807640417751206	0.0421959081097667	-0.0452328653315872	-0.178762726194596
1741_Pos	PecM_Mut - WT	Benzoate	-0.298017062868055	-0.149008531434027	0.149008531434028	-3.98524908475457	0.0420205277340755	0.999151906182531	2.40778335897659	-0.572798961523983	-0.023235164212127	Welch Two Sample t-test	two.sided	3.11	123.0443	C00180	Organic acids	Carboxylic acids	none	none	none	3	65-85-0	C00180	(M+H)+	0.451516404993413	0.995930959790461	0.995930959790461	KEGG_1.0	739906.516666667	849867.963333333	0.870613493612139	-0.199895714301572	678016.25	776956.25	772868.2	858307.44	768835.1	914340.2	1741	Pos	-0.0191244169654235	0.172762865638112	-0.264515164273735	0.170951041322871	-0.163386013062923	0.103311687341101
1742_Pos	PecM_Mut - WT	L-TYROSINE: 0.486	-0.375270893770437	-0.187635446885218	0.187635446885218	-5.56300138238913	0.00958310058820875	0.999151906182531	3.20625375542777	-0.582348311307904	-0.16819347623297	Welch Two Sample t-test	two.sided	3.1023767	182.081137080592							1								31927820.6666667	39190174	0.814689433802123	-0.295677897756258	28422030	33830132	35065612	38489590	32295820	45250800	1742	Pos	-0.132842744767357	0.103106380723834	-0.180710161327192	0.160162187115236	-0.249353434561106	0.299637772816585
1745_Pos	PecM_Mut - WT	Crotanecine	-0.38587336802221	-0.192936684011105	0.192936684011105	-5.56176713041735	0.0056931389157087	0.999151906182531	3.85725172040625	-0.581346390233449	-0.190400345810972	Welch Two Sample t-test	two.sided	3.09	136.0756	C10284	Phytochemical compounds	Alkaloids	Alkaloids derived from ornithine	Pyrrolizidine alkaloids	none	3	5096-50-4	C10284	(M+H-2H2O)+	0.0262089874780713	0.999986261873876	0.999986261873876	KEGG_1.0	2810407.83333333	3476123.83333333	0.808488986031999	-0.306699974750883	2436486.5	3076575.5	3186739	3341969.5	2807998	4009826.5	1745	Pos	-0.18639698468394	0.157287750699685	-0.120053881982338	0.12326164263377	-0.272359185367038	0.29826065869986
1747_Pos	PecM_Mut - WT	(R)-Mevalonate	0.27479508133489	0.137397540667445	-0.137397540667445	2.00132950079251	0.154704112107022	0.999151906182531	2.55991940399326	-0.207904620321624	0.757494782991405	Welch Two Sample t-test	two.sided	3.11	190.1055	C00418						3	17817-88-8	C00418	(M+CH3CN+H)+	4.68415279996748	0.644793125643852	0.644793125643852	KEGG_1.0	260436.66	230915.64	1.12784331108971	0.173566651056091	254883.98	212300.64	260012.1	238595.17	266413.9	241851.11	1747	Pos	0.379826902682193	-0.10659130800261	-0.057377210949805	-0.0730687083746574	0.0897429302699469	-0.232532605625069
175_Neg	PecM_Mut - WT	Rhodanine	-0.400542627221324	-0.200271313610662	0.200271313610662	-1.36049299525544	0.249495650104404	0.779139483280464	3.76087514764105	-1.23886638857504	0.437781134132392	Welch Two Sample t-test	two.sided	0.95	114.9336	C07280						3	141-84-4	C07280	(M-NH3-H)-	4.2558112700064	0.913419848764546	0.913419848764546	KEGG_1.0	475387.686666667	557610.076666667	0.852545006913224	-0.230152097071276	320229.66	488845.75	644623	115125.88	461310.4	1068858.6	175	Neg	-0.534595999614592	-0.165886797807048	0.0826575758637048	0.133858621227112	-0.148875517081098	0.632842117411923
1753_Pos	PecM_Mut - WT	N-Nitrosoguvacoline	0.136951741291002	0.0684758706455005	-0.0684758706455013	0.931215628415141	0.423613791172954	0.999151906182531	2.85359485053519	-0.344965508332169	0.618868990914173	Welch Two Sample t-test	two.sided	3.26	234.0846	C19482						3	55557-02-3	C19482	(M+CH3CN+Na)+	0.625784312546784	0.992198471019585	0.992198471019585	KEGG_1.0	268490.356666667	258442.306666667	1.03887927688619	0.0550280154002133	229043.7	222830.73	282652.34	239588.16	293775.03	312908.03	1753	Pos	0.0369473473982106	-0.165935552403618	-0.021278798833922	-0.23394956125571	0.189759063372213	0.194457501722824
1754_Pos	PecM_Mut - WT	187.0533_3.3	-0.350202272460193	-0.175101136230096	0.175101136230096	-0.933875478536796	0.411383146376699	0.999151906182531	3.42637153636805	-1.46384735378721	0.763442808866828	Welch Two Sample t-test	two.sided	3.3	187.0533															133656.896666667	206782.37	0.64636504875472	-0.629578906314231	73350.72	158918.95	193263.69	104480.13	134356.28	356948.03	1754	Pos	-0.543431180681506	0.143987881990183	0.160319722484619	-0.353876802461898	-0.142191950493402	0.735192329162004
1757_Pos	PecM_Mut - WT	Mannitol	-0.00787720999482999	-0.00393860499741466	0.00393860499741533	-0.0316483029355293	0.976273402433758	0.999151906182531	3.98706823772274	-0.699814634775789	0.684060214786129	Welch Two Sample t-test	two.sided	3.32	147.0651	C00392	Carbohydrates	Monosaccharides	Sugar alcohols	none	none	3	69-65-8	C00392	(M+H-2H2O)+	0.0135871800210907	0.999996307777598	0.999996307777598	KEGG_1.0	245572.563333333	249089.603333333	0.985880422334233	-0.0205154224901772	231612.45	259300.33	216167.14	270193.62	288938.1	217774.86	1757	Pos	0.13853205505973	0.229953275861562	-0.344264894766666	0.135687909407396	0.193917024714692	-0.353825370276712
1758_Pos	PecM_Mut - WT	Phosphodimethylethanolamine	0.0357740414483475	0.0178870207241735	-0.017887020724174	0.122244061347535	0.911421564123877	0.999151906182531	2.63425986469145	-0.973151928199481	1.04470001109618	Welch Two Sample t-test	two.sided	3.33	134.0363	C13482						3		C13482	(M+H-2H2O)+	0.484141047465414	0.99532311974715	0.99532311974715	KEGG_1.0	288155.5	289438.823333333	0.995566167252361	-0.00641089145330704	262864.1	382438.4	268356.7	238705.45	333245.7	247172.62	1758	Pos	0.0911670999362565	0.523077141523962	-0.197462009541748	-0.249947674589678	0.159955971778012	-0.326790529106806
1761_Pos	PecM_Mut - WT	Sinapine	-0.180488707790067	-0.0902443538950337	0.0902443538950336	-0.692941002710999	0.530438632119959	0.999151906182531	3.59955355934254	-0.936523910459856	0.575546494879722	Welch Two Sample t-test	two.sided	3.37	374.1798	C00933	Phytochemical compounds	Phenylpropanoids	Monolignols	Sinapate derivatives	none	3	18696-26-9	C00933	(M+CH3CN+Na)+	3.61848131248621	0.769612497985588	0.769612497985588	KEGG_1.0	197495.343333333	225913.866666667	0.874206378950326	-0.193954189600174	228760.33	250932.19	191271.3	210751.52	172454.4	216057.89	1761	Pos	0.332599541688164	0.385797324543049	-0.261540342008972	-0.00948326773561515	-0.341792261364293	-0.105580995122333
1762_Pos	PecM_Mut - WT	4-(Nitrosoamino)-1-(3-pyridinyl)-1-butanone	-0.14645055254277	-0.0732252762713857	0.0732252762713848	-0.474959581366924	0.674629459618621	0.999151906182531	2.39796430123324	-1.2829618323449	0.990060727259357	Welch Two Sample t-test	two.sided	3.38	235.1188	C19564						3		C19564	(M+CH3CN+H)+	0.248214869955632	0.998768546428674	0.998768546428674	KEGG_1.0	1107691.5	1226313.93333333	0.903269113960977	-0.146772216223335	1496757.4	1282641	939752.7	1186854.2	886564.4	1209446.6	1762	Pos	0.514580680710989	0.252004397207726	-0.360558575601215	0.0293883810941638	-0.373697933923931	-0.0617169494877355
1765_Pos	PecM_Mut - WT	2-Aceto-2-hydroxybutanoate	-0.192700912518158	-0.0963504562590793	0.0963504562590787	-0.305868696498451	0.775482056937539	0.999151906182531	3.8613559527024	-1.9669442462963	1.58154242125998	Welch Two Sample t-test	two.sided	3.46	188.0917	C00659						3		C00659	(M+CH3CN+H)+	0.0151551724769661	0.999995406425494	0.999995406425494	KEGG_1.0	126781.311666667	160499.863333333	0.789915387051524	-0.340229969722709	306862.16	47334.85	40730.285	373157.34	32751.49	61007.4	1765	Pos	0.873450329987893	-0.323755864491782	-0.52830794689298	0.898171976420668	-0.634193751872151	-0.28536474315165
1768_Pos	PecM_Mut - WT	Glutathione disulfide	-0.12682181108939	-0.0634109055446949	0.0634109055446947	-0.326694214655793	0.760312741935783	0.999151906182531	3.99135328034351	-1.20555176880787	0.951908146629089	Welch Two Sample t-test	two.sided	3.48	613.1593	C00127						3	27025-41-8	C00127	(M+H)+	0.0267648236952005	0.999985672986884	0.999985672986884	KEGG_1.0	122930.096666667	140710.436666667	0.873638797368525	-0.194891168656718	55864.33	89260.87	178957.1	96027.04	133968.86	236843.4	1768	Pos	-0.60712744433284	-0.190760021883893	0.330291829890282	-0.218248599170543	0.0866028978084734	0.59924133768852
1769_Pos	PecM_Mut - WT	Aniline	0.267000253116701	0.133500126558351	-0.133500126558351	0.599722781825147	0.581565061172466	0.999151906182531	3.92828996315658	-0.978040167518662	1.51204067375206	Welch Two Sample t-test	two.sided	3.52	111.092	C00292						3	62-53-3	C00292	(M+NH4)+	0.670284692496637	0.991054618757888	0.991054618757888	KEGG_1.0	158689.080333333	108809.202666667	1.45841598361374	0.544402277895277	62033.816	43598.188	298216.3	135786.94	115817.125	147042.48	1769	Pos	-0.370871148413401	-0.719009972603866	0.768686986893781	0.164393917292215	0.00268454119467165	0.154115675636599
177_Neg	PecM_Mut - WT	2,4-Diamino-6-nitrotoluene	0.219459394332616	0.109729697166308	-0.109729697166308	1.11904486646274	0.341497647710236	0.779139483280464	3.13360147606393	-0.389873353001143	0.828792141666375	Welch Two Sample t-test	two.sided	0.78	148.0503	C16396						3	6629-29-4	C16396	(M-H2O-H)-	3.24155712000618	0.948817826152939	0.948817826152939	KEGG_1.0	2574182.1	1878841.85666667	1.37008981935657	0.45427047544324	2178383.5	2281695.8	2888936	361671.97	2655226.8	2993157.8	177	Neg	-0.0763321528071318	-0.15664117896033	0.165458464988931	-0.38016995335669	0.240062779317126	0.207622040818096
1770_Pos	PecM_Mut - WT	Psilocybin	-0.0205435162110016	-0.010271758105501	0.0102717581055006	-0.0637931651783953	0.952467073146488	0.999151906182531	3.65727294297697	-0.948684723578783	0.90759769115678	Welch Two Sample t-test	two.sided	3.48	307.083	C07576						3	520-52-5	C07576	(M+Na)+	2.85707333247842	0.849372565298542	0.849372565298542	KEGG_1.0	15087393.3333333	15035513.6666667	1.00345047517609	0.00496941492575077	8005216	12633332	19498736	11346801	17758228	21126408	1770	Pos	-0.529740667202065	-0.0366573499354973	0.277604278902508	-0.292279719643288	0.221321113983054	0.359752343895287
1771_Pos	PecM_Mut - WT	Violacein	-0.0345977253840234	-0.0172988626920117	0.0172988626920117	-0.102658554453745	0.923988538724832	0.999151906182531	3.40453110994489	-1.03852528207368	0.969329831305632	Welch Two Sample t-test	two.sided	3.48	308.0818	C21136						3	548-54-9	C21136	(M+H-2H2O)+	0.117218817621279	0.999725232731351	0.999725232731351	KEGG_1.0	1806337.7	1798071.96666667	1.0045969980549	0.00661686905550504	889602.3	1487083.5	2390131.8	1366861.2	2139279	2540271.2	1771	Pos	-0.583276972561454	-0.0448838367185828	0.302767408242611	-0.261801914566785	0.228612976242808	0.358582339361403
1772_Pos	PecM_Mut - WT	Propetamphos	-0.030233736484555	-0.0151168682422777	0.0151168682422773	-0.0935184509355934	0.932548961194389	0.999151906182531	2.46783184445207	-1.19673917963134	1.13627170666223	Welch Two Sample t-test	two.sided	3.49	326.0563	C18669						3	31218-83-4	C18669	(M-H+2Na)+	0.193014192433338	0.999255187940692	0.999255187940692	KEGG_1.0	154865.736666667	148583.19	1.04228302452429	0.0597470843675607	75175.01	146215.81	187149.4	124262.04	202272.8	175271.72	1772	Pos	-0.619987822799657	0.126914960506743	0.2104710915568	-0.195285295165538	0.364166126516024	0.113720939385627
1774_Pos	PecM_Mut - WT	(-)-Hygroline	-0.327123207239131	-0.163561603619565	0.163561603619566	-1.25870699312126	0.283075325599494	0.999151906182531	3.62610465421472	-1.07900032405031	0.424753909572045	Welch Two Sample t-test	two.sided	3.56	185.1648	C10152	Phytochemical compounds	Alkaloids	Alkaloids derived from ornithine	Pyrrolidine alkaloids	none	3	496-47-9	C10152	(M+CH3CN+H)+	0.0370623050116592	0.999972528088304	0.999972528088304	KEGG_1.0	150371.026666667	190434.213333333	0.789621906875837	-0.340766079127104	124283.27	177952.86	212076.47	226823.58	114753.34	166526.2	1774	Pos	-0.17823885238942	0.213515624852322	0.20940521415529	0.397251702674201	-0.521851172624565	-0.120082516667825
1775_Pos	PecM_Mut - WT	Immepip	-0.16504469356608	-0.0825223467830397	0.0825223467830402	-0.670346663669678	0.542954689002963	0.999151906182531	3.62013260422619	-0.877867248564707	0.547777861432547	Welch Two Sample t-test	two.sided	3.56	188.1155	C17932						3	151070-83-6	C17932	(M+Na)+	1.0845733875442	0.976748589952582	0.976748589952582	KEGG_1.0	170823.343333333	194613.183333333	0.877758332747413	-0.188104307904023	119998.43	140025.69	201614.3	178915.66	190857.3	264898.2	1775	Pos	-0.368748543676466	-0.217862824143236	0.0659884471793593	0.00313172637561249	0.0551930561479876	0.462298138116744
1777_Pos	PecM_Mut - WT	4-ACETAMIDOBUTANOATE-H2O: 0.691	-0.224978785121272	-0.112489392560636	0.112489392560636	-1.17142169873934	0.340730730772377	0.999151906182531	2.5051518685025	-0.910504281939114	0.460546711696571	Welch Two Sample t-test	two.sided	3.7047791	128.070724388631							1								168146.116666667	196185.48	0.857077275375663	-0.222502809131521	149844.6	177271.22	171251.64	160883.03	183342.11	250402.19	1777	Pos	-0.0618962865851952	0.138602095986212	-0.241077417820529	-0.212907249859304	-0.034494473276184	0.411773331554999
1778_Pos	PecM_Mut - WT	5-Hydroxypentanoate	-0.375531090013317	-0.187765545006659	0.187765545006658	-3.02776310423507	0.0401033614468777	0.999151906182531	3.90444168700374	-0.723240828613733	-0.0278213514129004	Welch Two Sample t-test	two.sided	3.69	141.0523	C02804						3	13392-69-3	C02804	(M+Na)+	0.0677769249790572	0.999908129989116	0.999908129989116	KEGG_1.0	728731.466666667	909409.5	0.801323789411334	-0.319542787347932	560983.5	755870.7	826433.1	899429.9	798777.8	1072927.9	1778	Pos	-0.375874100043373	0.0516379454772548	-0.105800087595586	0.181217433627067	-0.0816224473810169	0.330441255915653
178_Neg	PecM_Mut - WT	N-METHYL-D-ASPARTIC ACID: 0.913	0.24686253145062	0.12343126572531	-0.12343126572531	1.62099853058296	0.215936517232169	0.779139483280464	2.63171904254655	-0.278515590658853	0.772240653560093	Welch Two Sample t-test	two.sided	0.7796394	146.046117872489							1								314895020	226634943.333333	1.38943719520275	0.47450062387469	280986020	284814850	349913340	46219000	313785700	348870980	178	Neg	0.0115693901037767	-0.146833507380121	0.161492863917551	-0.355578942076103	0.197231543154602	0.132118652280294
1781_Pos	PecM_Mut - WT	196.1543_3.83	-0.0279592838313607	-0.01397964191568	0.0139796419156807	-0.142610607415215	0.896092821121273	0.999151906182531	2.84509436648247	-0.67155374487774	0.615635177215019	Welch Two Sample t-test	two.sided	3.83	196.1543															440278.416666667	453025.006666667	0.971863385436957	-0.0411745660404942	411826.84	441808.38	451091.53	500613.2	457916.88	416653.44	1781	Pos	0.136190105756405	0.165950533259589	-0.152376847420595	0.21560487551586	-0.0257521840828501	-0.339616483028407
1784_Pos	PecM_Mut - WT	132.4752_4	-0.425001440498869	-0.212500720249434	0.212500720249435	-1.58103553597578	0.192836693851498	0.999151906182531	3.7944480606161	-1.18756207991324	0.337559198915497	Welch Two Sample t-test	two.sided	4	132.4752															357240.456666667	529907.853333333	0.67415580731533	-0.568846036916585	409366.34	673704.8	353988.78	410140.06	308366.25	505878.7	1784	Pos	0.114991829886042	0.627147151288613	-0.324056897443504	-0.0631504630297064	-0.428437093190841	0.0735054724893983
1785_Pos	PecM_Mut - WT	395.4108_3.97	-0.468744997958385	-0.234372498979192	0.234372498979193	-6.41547334340087	0.00331557650353324	0.999151906182531	3.89703289635114	-0.673736730508524	-0.263753265408246	Welch Two Sample t-test	two.sided	3.97	395.4108															324362.706666667	436000.52	0.743950274799366	-0.426721899223116	268309	418740.34	343958.34	427468.25	360820.78	461792.97	1785	Pos	-0.301186968604616	0.327967067243873	-0.2781740290154	0.199241197771064	-0.123756499317561	0.175909231922641
1786_Pos	PecM_Mut - WT	198.209_3.97	-0.369066478409121	-0.18453323920456	0.18453323920456	-2.84567308466133	0.0898128751927016	0.999151906182531	2.28369435410082	-0.86565549949755	0.127522542679309	Welch Two Sample t-test	two.sided	3.97	198.209															3515178.7	4320632.1	0.813579730613954	-0.29764435830134	2607972.5	4051228.8	3966577.8	4195496.5	3970985.8	4715171	1786	Pos	-0.430186305108165	0.2464100831335	-0.104656867961875	0.131545154605585	-0.0187565445436415	0.175644479874596
1793_Pos	PecM_Mut - WT	198.7107_4.01	-0.0998469784834569	-0.0499234892417286	0.0499234892417283	-0.367327796267814	0.736640753310562	0.999151906182531	3.15509191829294	-0.941333607102775	0.741639650135861	Welch Two Sample t-test	two.sided	4.01	198.7107															937267.98	1006079.36666667	0.931604415171885	-0.102210617928227	669911.4	1167514.5	1030833.94	1047023.3	1111058.6	803700.3	1793	Pos	-0.296852647077305	0.420364404344083	-0.0144704743463447	0.120166651834861	0.161552653698464	-0.390760588453759
1794_Pos	PecM_Mut - WT	115.0394_4.22	0.0409765194976187	0.0204882597488094	-0.0204882597488093	0.190621880097253	0.859303633248726	0.999151906182531	3.51879858868023	-0.589462893933529	0.671415932928767	Welch Two Sample t-test	two.sided	4.22	115.0394															893761.653333333	872788.733333333	1.02402977856955	0.034257669214825	644559.3	763313.5	1138437.1	782424.8	898288.56	1072627.9	1794	Pos	-0.273431776332293	-0.064895692650298	0.341095707056068	-0.203716277558692	-0.00619915147734678	0.207147190962562
1795_Pos	PecM_Mut - WT	Glutarate	-0.0778574329519143	-0.0389287164759577	0.0389287164759566	-0.310293181996435	0.776013962867253	0.999151906182531	3.1036147920561	-0.861511485368558	0.70579661946473	Welch Two Sample t-test	two.sided	4.23	155.0315	C00489	Lipids	Fatty acyls	Fatty Acids and Conjugates	Dicarboxylic acids	none	3	110-94-1	C00489	(M+Na)+	0.373551882546508	0.997213070539282	0.997213070539282	KEGG_1.0	413895.286666667	428248.963333333	0.966482868855203	-0.0491839343460212	273764.66	381019.72	562620	371560.97	405301.2	532166.2	1795	Pos	-0.399181502073313	0.0302884317638787	0.359954001825984	-0.165627186156109	-0.0775586491805442	0.2521249038201
180_Neg	PecM_Mut - WT	L-GLUTAMIC ACID-H2O: 0.896	0.177460040732714	0.0887300203663568	-0.088730020366357	1.03586799788214	0.368808213381869	0.779139483280464	3.36915953603619	-0.335456459433092	0.69037654089852	Welch Two Sample t-test	two.sided	0.7157475	128.035487761547							1								9765928.33333333	7194594.53333333	1.35739801431293	0.440843807773893	9335027	8715784	11358993	1529582.6	8603765	11338417	180	Neg	0.122424547649453	-0.207380881765084	0.227196805398294	-0.258564654146585	-0.0834312919486767	0.199755474812598
1800_Pos	PecM_Mut - WT	Thiolactomycin	-0.538885605985757	-0.269442802992878	0.269442802992879	-1.74117252139998	0.173240638778912	0.999151906182531	3.23816986185543	-1.48409795563896	0.406326743667445	Welch Two Sample t-test	two.sided	4.36	193.0681	C11165						3	82079-32-1	C11165	(M+H-H2O)+	0.265496649944907	0.998591223835463	0.998591223835463	KEGG_1.0	301615.296666667	544790.353333333	0.553635531211621	-0.852991559683926	180514.34	618819.7	362532.25	293483.56	361799.3	722067.8	1800	Pos	-0.582496200015295	0.554147930698042	-0.135009613699522	-0.263525010509734	-0.0908225952638185	0.517705488790329
1801_Pos	PecM_Mut - WT	Glycolate	-0.527821327775066	-0.263910663887533	0.263910663887533	-1.91847759294856	0.163914214637663	0.999151906182531	2.62354128267097	-1.4789433054501	0.423300649899972	Welch Two Sample t-test	two.sided	4.35	170.0652	C00160	Organic acids	none	none	none	none	3	79-14-1	C00160	(2M+NH4)+	1.66412493499024	0.946119651918362	0.946119651918362	KEGG_1.0	104051.526666667	181132.464666667	0.57444990249622	-0.799747013280944	77122.01	192385.34	134884.05	104771.414	100148.52	246240.64	1801	Pos	-0.402489129092221	0.490357160046145	-0.0646346747440357	-0.245952710643695	-0.324608187826342	0.547327542260148
1804_Pos	PecM_Mut - WT	198.209_4.42	0.0286671621998001	0.0143335810999001	-0.0143335810999	0.140655338743643	0.895455199573114	0.999151906182531	3.70417400470327	-0.555480332997226	0.612814657396826	Welch Two Sample t-test	two.sided	4.42	198.209															1881863.06666667	1892338.2	0.994464449677477	-0.00800829666969811	1888175.9	1518824.4	2057426.4	2087441.8	1699986.9	2070748.4	1804	Pos	0.298699666505024	-0.23140811969942	0.0109634087403983	0.190946563825072	-0.266662331945722	-0.00253918742535187
1806_Pos	PecM_Mut - WT	198.7108_4.48	0.0900428636627823	0.0450214318313907	-0.0450214318313916	0.416584251319883	0.710385032961693	0.999151906182531	2.47658881615157	-0.687853896017205	0.86793962334277	Welch Two Sample t-test	two.sided	4.48	198.7108															517304.72	496322.993333333	1.04227433938886	0.0597350626290085	519962.16	486555.06	452411.9	474615.72	579540.1	527798.2	1806	Pos	0.315080613414487	0.0961448659830971	-0.355228515051069	-0.12864464821183	0.175212197130754	-0.102564513265442
181_Neg	PecM_Mut - WT	4-Aminobutanoate	0.0999735194494229	0.0499867597247115	-0.0499867597247113	0.446410089176941	0.685471709498934	0.827397570055983	3.00914266577563	-0.61151172873824	0.811458767637085	Welch Two Sample t-test	two.sided	0.77	102.0559	C00334	Lipids	Fatty acyls	Fatty Acids and Conjugates	Amino fatty acids	none	3	56-12-2	C00334	(M-H)-	0.279521757491352	0.999609414233933	0.999609414233933	KEGG_1.0	4012069.3	3158827.33333333	1.27011351891978	0.344957446496359	3527585.2	3759909.2	4894501.5	583511.8	3614121.2	5133061	181	Neg	-0.0582178903600374	-0.106727567575179	0.25666579208066	-0.362182460158102	-0.048487622546488	0.318949748559147
1810_Pos	PecM_Mut - WT	198.7107_4.68	-0.0561535113794446	-0.0280767556897218	0.0280767556897227	-0.277598896609013	0.795077780261884	0.999151906182531	3.99979031302098	-0.617792506254025	0.505485483495136	Welch Two Sample t-test	two.sided	4.68	198.7107															385128.723333333	399195.593333333	0.964761960715699	-0.0517550700796207	344428.75	410757.9	365195.12	401562.28	445762.3	385266.6	1810	Pos	0.0392593551552685	0.273374628786687	-0.301604236991027	0.0346318386421552	0.178114614766593	-0.223776200359674
1811_Pos	PecM_Mut - WT	Dicyclohexylamine	-0.470943217301404	-0.235471608650702	0.235471608650702	-3.02579753247172	0.03967670611164	0.999151906182531	3.94258557466952	-0.905569740092797	-0.0363166945100107	Welch Two Sample t-test	two.sided	4.9	226.1547	C14686						3	101-83-7	C14686	(M-H+2Na)+	0.736397054978966	0.989212989154982	0.989212989154982	KEGG_1.0	254256.933333333	361189.65	0.703943020884827	-0.50646943706697	252357.44	383186.28	247484.36	320743.7	262929	379638.97	1811	Pos	-0.0486821489347901	0.459988388852896	-0.40492057168195	0.0692121641024986	-0.252812105335365	0.177214272996711
1812_Pos	PecM_Mut - WT	198.209_4.72	-0.0776565460718445	-0.038828273035922	0.0388282730359225	-0.384131256340122	0.723630854045175	0.999151906182531	3.40595055659728	-0.679746202224178	0.524433110080489	Welch Two Sample t-test	two.sided	4.72	198.209															1412099.7	1470254.36666667	0.960445846660865	-0.0582238229604416	1159193.8	1491786.4	1347984.8	1382172.8	1729120.5	1536803.9	1812	Pos	-0.122457651549183	0.25642185055144	-0.282777243910604	-0.0837997432947882	0.288750076352021	-0.0561372881488844
1814_Pos	PecM_Mut - WT	2-Heptanone	0.379798744418543	0.189899372209272	-0.189899372209271	2.441697286164	0.0813546885841391	0.999151906182531	3.44400623983534	-0.0810049906209159	0.840602479458002	Welch Two Sample t-test	two.sided	4.95	156.1383	C08380	Lipids	Fatty acyls	Oxygenated hydrocarbons	none	none	3	110-43-0	C08380	(M+CH3CN+H)+	0.0557552724700372	0.999937828924537	0.999937828924537	KEGG_1.0	600453.916666667	483308.32	1.24238274372489	0.313109696432007	504693.94	377044.34	606472.56	551094.5	690195.25	521786.12	1814	Pos	0.14886181245731	-0.411741476119352	0.0674243249325553	0.0391906028694715	0.35341197923795	-0.197147243377933
1815_Pos	PecM_Mut - WT	198.7107_4.89	0.146274205702516	0.0731371028512585	-0.0731371028512575	0.693420073485456	0.543305564582472	0.999151906182531	2.68049670261594	-0.57266924011478	0.865217651519812	Welch Two Sample t-test	two.sided	4.89	198.7107															303776.52	282939.366666667	1.07364529573533	0.10251744341139	324360.94	277260.34	282448.9	284926.16	304519.72	286631.6	1815	Pos	0.441290342765847	0.064096126224826	-0.220143572513339	-0.0656497045135954	-0.00173546169873263	-0.217857730265003
1818_Pos	PecM_Mut - WT	Vidarabine	-0.0197626146213542	-0.009881307310677	0.0098813073106772	-0.0704257829763434	0.947304860130928	0.999151906182531	3.9150576717197	-0.805590121049485	0.766064891806776	Welch Two Sample t-test	two.sided	5.15	268.1039	C07195						3	24356-66-9	C07195	(M+H-H2O)+	0.195821422437348	0.999233373418723	0.999233373418723	KEGG_1.0	199186.846666667	204581.876666667	0.973628993496866	-0.0385559644781456	186053.4	227615.28	253102.3	151133.27	158404.84	234997.08	1818	Pos	0.118895286544441	0.325182470374682	0.222853589419095	-0.394660877086337	-0.371392797895567	0.0991223286436866
1820_Pos	PecM_Mut - WT	198.209_5.1	0.189525110514909	0.0947625552574547	-0.0947625552574546	0.64371864933381	0.580168129942386	0.999151906182531	2.21008031725245	-0.968595033093997	1.34764525412382	Welch Two Sample t-test	two.sided	5.1	198.209															889417.05	757661.813333333	1.1738971587957	0.231306024296106	944379.9	638453.75	604783.75	834938.75	1119087.5	799592.94	1820	Pos	0.3923179195752	-0.180641739797658	-0.479030824917321	0.0346597880511513	0.371000571114485	-0.138305714025857
1826_Pos	PecM_Mut - WT	198.209_5.56	0.136508527511822	0.0682542637559107	-0.0682542637559111	0.604540519265253	0.591691765545237	0.999151906182531	2.74984023047143	-0.620542230630903	0.893559285654546	Welch Two Sample t-test	two.sided	5.56	198.209															628364.053333333	581716.3	1.08018986803934	0.111284921280756	578165.56	572129.06	536842.3	525352.4	770084.3	647667.44	1826	Pos	0.184788517530315	0.0738421039223116	-0.33332903854596	-0.238143547334651	0.353303312283377	-0.0404613478553939
1829_Pos	PecM_Mut - WT	115.0395_5.64	-0.157504871751531	-0.0787524358757656	0.0787524358757653	-0.712216956837871	0.52685875502318	0.999151906182531	3.0559890151219	-0.85405576763281	0.539046024129748	Welch Two Sample t-test	two.sided	5.64	115.0395															214188.506666667	238836.42	0.896800021816885	-0.157141781646887	205236.14	256712.66	209797.72	249675.58	227531.66	210121.02	1829	Pos	0.087535137041651	0.371725690910408	-0.270744955986768	0.155327911184657	-0.0530474886821798	-0.290796294467769
183_Neg	PecM_Mut - WT	244.0669_0.78	0.860009914433531	0.430004957216765	-0.430004957216765	3.44706569223783	0.0454454434558426	0.779139483280464	2.80624336517551	0.0340874167100699	1.68593241215699	Welch Two Sample t-test	two.sided	0.78	244.0669															1710556.73333333	531442.641666667	3.21870433273632	1.68648005824272	1216718	1039934.8	2088526.6	79369.125	1826425.6	475024	183	Neg	0.221958127285964	0.0235026348310803	0.536999551480165	-0.660383246307646	0.531057192884167	-0.65313426017373
1831_Pos	PecM_Mut - WT	88.0237_5.76	0.0867632404193614	0.0433816202096805	-0.0433816202096809	0.295897522036693	0.782114413584318	0.999151906182531	3.97713455484665	-0.729196804411693	0.902723285250416	Welch Two Sample t-test	two.sided	5.76	88.0237															454147.976666667	422655.726666667	1.07451040649175	0.103679455144795	379645.3	484501.34	368986.38	432301.06	613812.25	351164.78	1831	Pos	0.0293501820011525	0.281288702386106	-0.321890959319775	-0.0053906522893566	0.422685637947664	-0.406042910725792
1835_Pos	PecM_Mut - WT	Benzamidine	-0.0395777354516474	-0.0197888677258237	0.0197888677258237	-0.138928485911208	0.897198065012664	0.999151906182531	3.46491601323996	-0.881108228636937	0.801952757733642	Welch Two Sample t-test	two.sided	5.95	279.1008	C01784						3	618-39-3	C01784	(2M+K)+	0.520191015027649	0.994602644504865	0.994602644504865	KEGG_1.0	200640.513333333	212319.366666667	0.944993932881927	-0.0816230280184711	136835.73	131365.81	254743.69	225839.69	210342.12	279752.6	1835	Pos	-0.311762856597971	-0.445475769962217	0.225991794639692	0.167459615603252	0.0264044587808079	0.337382757536436
1836_Pos	PecM_Mut - WT	Cerulenin	-0.00713778057815598	-0.0035688902890781	0.00356889028907787	-0.0333847133924198	0.975094524994444	0.999151906182531	3.68996855589461	-0.620949362779343	0.606673801623032	Welch Two Sample t-test	two.sided	6.08	224.1279	C12058						3	17397-89-6	C12058	(M+H)+	0.501913532460208	0.994974327283705	0.994974327283705	KEGG_1.0	470669.996666667	478472.093333333	0.983693726812127	-0.0237188927258616	489368.84	484482.16	454240.9	487486.62	468400.25	463447.5	1836	Pos	0.329405427052643	0.207864804177598	-0.242785150441902	0.0332928853674336	-0.0973269474779753	-0.230451018677798
1838_Pos	PecM_Mut - WT	Cyclamate	-0.392453380264281	-0.196226690132141	0.19622669013214	-6.28878231257969	0.0110519527658681	0.999151906182531	2.69798219711821	-0.604244000927687	-0.180662759600876	Welch Two Sample t-test	two.sided	5.98	166.0291	C19378						3	139-05-9	C19378	(M+H-2H2O)+	1.46335913250084	0.958075782711139	0.958075782711139	KEGG_1.0	549205.246666667	682745.703333333	0.804406741756573	-0.314002921923838	469232.5	585049.06	614894.44	677252.75	563488.8	785935.3	1838	Pos	-0.217341044842066	0.100495723672176	-0.14760158776951	0.189079229033992	-0.223737437784847	0.299105117690253
184_Neg	PecM_Mut - WT	Spectinomycin dihydrochloride	0.283345666052957	0.141672833026478	-0.141672833026478	0.549041451368853	0.62579909768989	0.803133268229648	2.65073605929099	-1.48850623055582	2.05519756266173	Welch Two Sample t-test	two.sided	0.78	439.0849	C11619						3	21736-83-4	C11619	(M+Cl)-	8.61378564252845	0.690053246534825	0.690053246534825	KEGG_1.0	4065091.56666667	3837888.55333333	1.05920000285991	0.0829750311531348	2367954.2	2219832.8	6670718	167738.86	3156602.5	9126094	184	Neg	-0.144603970150448	-0.260504874447867	0.515048340569082	-0.903188852228202	0.0545741286608008	0.738675227596634
1840_Pos	PecM_Mut - WT	84.0813_6.01	0.0711522447129834	0.0355761223564917	-0.0355761223564917	0.231500187115066	0.828892047179165	0.999151906182531	3.78701810886042	-0.801460667926761	0.943765157352728	Welch Two Sample t-test	two.sided	6.01	84.0813															192177.123333333	184252.816666667	1.04300779119704	0.0607499347314575	180476.22	221811.97	155265.67	190403.42	240789.48	140543.06	1840	Pos	0.156294369823101	0.349407615264931	-0.336496326566998	0.0251969201773508	0.286930323813372	-0.481332902511757
1841_Pos	PecM_Mut - WT	Pimelate	0.130050548499845	0.0650252742499224	-0.0650252742499223	0.747990042327311	0.523535405924726	0.999151906182531	2.29712745748267	-0.532548978501795	0.792650075501485	Welch Two Sample t-test	two.sided	6	183.063	C02656	Lipids	Fatty acyls	Fatty Acids and Conjugates	Dicarboxylic acids	none	3	111-16-0	C02656	(M+Na)+	0.275551062500767	0.998482584679689	0.998482584679689	KEGG_1.0	1653302.06666667	1592117.4	1.03842974561214	0.0544036147521657	1466609	1224543.6	1841417.6	1764279.1	1651879.6	1787529.5	1841	Pos	0.117677393110737	-0.386152312821121	0.103692354980077	0.17946468902443	-0.0262939253410467	0.011611801046924
1847_Pos	PecM_Mut - WT	77.0389_6	-0.365885645018009	-0.182942822509004	0.182942822509005	-2.88519311890684	0.0610890844623988	0.999151906182531	3.08854231851531	-0.76300041337518	0.0312291233391617	Welch Two Sample t-test	two.sided	6	77.0389															178105.613333333	224262.056666667	0.794185231245167	-0.332452562289233	165468.28	178633.25	188869.92	225967.7	179978.64	268185.22	1847	Pos	-0.0617361991004382	-0.0242699920485981	-0.243135854858078	0.215663508030882	-0.243956413568497	0.357434951544731
1849_Pos	PecM_Mut - WT	2-Hydroxypyridine	0.0721203336378261	0.036060166818913	-0.0360601668189131	0.358169671191554	0.751218357653358	0.999151906182531	2.23814450462196	-0.711642069102178	0.85588273637783	Welch Two Sample t-test	two.sided	5.98	137.0698	C02502						3	142-08-5	C02502	(M+CH3CN+H)+	2.78877848501224	0.855947951707258	0.855947951707258	KEGG_1.0	426810.833333333	418210.116666667	1.0205655394834	0.0293688334745682	452775.22	373299.53	431322.62	402172.7	396334.66	479158.12	1849	Pos	0.42508129005647	-0.0565939749419343	-0.122753337894244	-0.106673209208786	-0.194147451705487	0.055086683693981
185_Neg	PecM_Mut - WT	N-Glycosyl-L-asparagine	-0.113759122015562	-0.0568795610077808	0.0568795610077809	-0.548198789715296	0.624662608183824	0.803133268229648	2.76670882296124	-0.80681048537993	0.579292241348807	Welch Two Sample t-test	two.sided	0.79	315.081	C03411						3		C03411	(M+Na-2H)-	0.0546981600280105	0.99998504066834	0.99998504066834	KEGG_1.0	4506315.5	3461540.7	1.30182363593183	0.380534013172658	4625537.5	4411742.5	4562668.5	1098036.1	4330740.5	4874843.5	185	Neg	0.0926064926003849	-0.163838177000051	-0.200236046236805	0.43403802591836	-0.0630091293869224	-0.0995611658949664
1850_Pos	PecM_Mut - WT	L-PHENYLALANINE+Na: 0.699	-0.345345731257321	-0.172672865628661	0.17267286562866	-1.70584138185036	0.165954068185435	0.999151906182531	3.8531571926126	-0.915983681914954	0.225292219400311	Welch Two Sample t-test	two.sided	5.977087	188.067974255492							1								1914302.46666667	2469753.66666667	0.775098542216289	-0.367548355688605	1664701.6	1783337.4	2387632	2559100.8	1690573.8	3066822.8	1850	Pos	-0.150609744354511	-0.130760930428924	0.0379070122757242	0.257862187433218	-0.405315864807196	0.390917339881687
1851_Pos	PecM_Mut - WT	4-Amino-1-piperidinecarboxylic acid	0.217050558251088	0.108525279125545	-0.108525279125543	1.38814145975406	0.288641228975309	0.999151906182531	2.20621461245057	-0.398905600553875	0.833006717056052	Welch Two Sample t-test	two.sided	5.96	109.0752	C16837						3	959317-82-9	C16837	(M+H-2H2O)+	1.90812410746588	0.929769333410523	0.929769333410523	KEGG_1.0	463009.12	423126.41	1.09425719845755	0.129951874627952	464892.9	395864.25	481637.3	414568.2	442497.16	458946.78	1851	Pos	0.410200866317628	-0.0402486801912003	-0.00378019980023539	-0.153091066048886	-0.0808448291407587	-0.132236091136544
1853_Pos	PecM_Mut - WT	Allantoate	0.165886843240913	0.0829434216204563	-0.0829434216204571	1.05360924095612	0.352686407433928	0.999151906182531	3.9154957563471	-0.275000065195049	0.606773751676876	Welch Two Sample t-test	two.sided	5.96	194.0882	C00499						3	99-16-1	C00499	(M+NH4)+	0.727772939939086	0.989462839923722	0.989462839923722	KEGG_1.0	627775.48	593593.6	1.05758465050836	0.0807731432326682	581496.8	484305.4	702118.7	644055.8	599710.94	652419.6	1853	Pos	0.232327054435282	-0.29880021414197	0.130663849540809	0.112740351545718	-0.114160639114722	-0.0627704022651193
1854_Pos	PecM_Mut - WT	395.4107_5.99	-0.147282827923027	-0.0736414139615137	0.0736414139615138	-0.857713886579816	0.449425381585956	0.999151906182531	3.26427286413962	-0.669562578513216	0.374996922667161	Welch Two Sample t-test	two.sided	5.99	395.4107															546987.846666667	594026.416666667	0.920814009814659	-0.119018311225675	546086.7	583916.2	555578.4	581689.8	539298.44	616473.25	1854	Pos	0.220437451699051	0.244756081214786	-0.239798003498058	0.0237392008218913	-0.201563690085534	-0.0475710401521359
1855_Pos	PecM_Mut - WT	L-PHENYLALANINE 13C6: 0.413	0.218978508757582	0.109489254378791	-0.109489254378791	1.41216146114363	0.253379259828822	0.999151906182531	2.97843792951738	-0.276538584728944	0.714495602244109	Welch Two Sample t-test	two.sided	5.9649525	172.105786145563							1								62127875.3333333	56745738.6666667	1.09484653461438	0.13072866045	61470100	51695956	65193896	60007470	59719630	58533790	1855	Pos	0.381400148920741	-0.0962264490441764	0.0152474594588198	0.00558789266422518	-0.0681798452431874	-0.237829206756422
1856_Pos	PecM_Mut - WT	L-PHENYLALANINE-NH3: 0.715	-0.35873209402344	-0.17936604701172	0.17936604701172	-5.93936444437167	0.00517581603568809	0.999151906182531	3.6915633051998	-0.532099733667963	-0.185364454378918	Welch Two Sample t-test	two.sided	5.953879	149.059670518205							1								1290659.36666667	1553047.03333333	0.831049761510764	-0.266993229762469	1135134.1	1337874.2	1436856.4	1591485.9	1299987.6	1729781	1856	Pos	-0.145018441796354	0.0829145853944195	-0.141717107525565	0.236345543445077	-0.251362591713241	0.218838012195665
1857_Pos	PecM_Mut - WT	L-PHENYLALANINE-HCOOH: 0.615	-0.336565952461907	-0.168282976230953	0.168282976230954	-2.42918625078049	0.0726375014613961	0.999151906182531	3.96304452176712	-0.722663768184847	0.0495318632610333	Welch Two Sample t-test	two.sided	5.9925966	120.08092124621							1								36976225.3333333	45251933.3333333	0.817119239104333	-0.291381474151208	32294068	36914296	43695804	44483684	34938804	54357820	1857	Pos	-0.14438499924245	-0.00216423095079507	-0.0202769155592963	0.154582776170477	-0.340187013891114	0.352430383473179
1858_Pos	PecM_Mut - WT	Isoquinoline	-0.0659425278026693	-0.0329712639013342	0.0329712639013351	-0.413846889613538	0.712413063873911	0.999151906182531	2.45477215926411	-0.643108383879866	0.511223328274528	Welch Two Sample t-test	two.sided	5.92	152.0472	C06323						3	119-65-3	C06323	(M+Na)+	0.205377169990584	0.999156760087697	0.999156760087697	KEGG_1.0	455501.953333333	474420.426666667	0.960122978965605	-0.0587088871986893	428167.03	421957.28	517634.03	460664.75	420704.8	540639.25	1858	Pos	0.168711688323735	-0.00215434890503645	0.0605909816729635	-0.0327900749781353	-0.328216461700701	0.133858215587177
1859_Pos	PecM_Mut - WT	103.0543_6.01	-0.333247905049048	-0.166623952524524	0.166623952524524	-4.28249797121413	0.0188590965974229	0.999151906182531	3.3334289281797	-0.567453498183106	-0.0990423119149901	Welch Two Sample t-test	two.sided	6.01	103.0543															1451624.7	1716207.4	0.845832910404651	-0.241555399791537	1258628.2	1547673	1635700.9	1622765.1	1460545	1978184.1	1859	Pos	-0.159677986381228	0.16630720292565	-0.0994913259916134	0.0521320282304952	-0.240702545200731	0.281432626417426
186_Neg	PecM_Mut - WT	Diphyllin	0.0558546381151087	0.0279273190575543	-0.0279273190575543	0.12722783078602	0.906477614993748	0.939098740279549	3.13840988795544	-1.3070608115801	1.41877008781031	Welch Two Sample t-test	two.sided	0.8	379.0824	C10559	Phytochemical compounds	Phenylpropanoids	Lignans	Lignans	none	3	22055-22-7	C10559	(M-H)-	0.289776437369937	0.999580236207209	0.999580236207209	KEGG_1.0	2268466.56666667	2222309.65333333	1.02076979383323	0.0296575432556143	1484813	1360839.4	3656277.5	233318.56	1664309.2	5072771	186	Neg	-0.227851475369585	-0.389213567461548	0.453400586083328	-0.432670801604733	-0.14176715354108	0.738102411893618
1860_Pos	PecM_Mut - WT	L-PHENYLALANINE: 0.727	-0.323923018142473	-0.161961509071236	0.161961509071237	-2.7860797208264	0.0495517984789104	0.999151906182531	3.99699782324028	-0.646821513369702	-0.00102452291524373	Welch Two Sample t-test	two.sided	5.9929533	166.086079044604							1								165239963.333333	197338753.333333	0.837341680446412	-0.256111654789441	143369780	164258620	192743410	197820820	159606700	229936820	1860	Pos	-0.150505001805704	0.00956322096037752	-0.0276107820922266	0.179739533871637	-0.307768743315777	0.296581772381697
1861_Pos	PecM_Mut - WT	3-(2-Hydroxyphenyl)propanoate	-0.346093201934236	-0.173046600967118	0.173046600967118	-2.2074317502445	0.0919377951520938	0.999151906182531	3.99709282007002	-0.781524316878874	0.0893379130104019	Welch Two Sample t-test	two.sided	5.98	131.0489	C01198						3	495-78-3	C01198	(M+H-2H2O)+	0.475577502427882	0.995486736306759	0.995486736306759	KEGG_1.0	1378062.2	1720792.4	0.800830012963795	-0.32043205135451	1241881.1	1357700	1635723	1769455.2	1256582.5	2035222	1861	Pos	-0.0976209387555849	-0.0404965637951192	-0.0274559666802611	0.238859722873135	-0.394062897465508	0.320776643823339
1862_Pos	PecM_Mut - WT	154.0441_5.91	-0.196615643801519	-0.0983078219007595	0.0983078219007593	-0.894819443946997	0.433396153076124	0.999151906182531	3.1806127672516	-0.873947957167861	0.480716669564823	Welch Two Sample t-test	two.sided	5.91	154.0441															144908.836666667	169730.543333333	0.853758161735691	-0.228100629579131	140367.39	132730.38	159851.42	147912.89	134507.7	228548.36	1862	Pos	0.084593717328797	-0.0989802092008287	-0.0869361132276965	-0.0858647698988674	-0.292581069803379	0.479768444801974
1863_Pos	PecM_Mut - WT	166.1429_5.98	-0.247310378045128	-0.123655189022564	0.123655189022565	-2.07573543209674	0.122738977030547	0.999151906182531	3.241148613531	-0.611007663092498	0.116386907002242	Welch Two Sample t-test	two.sided	5.98	166.1429															569247.866666667	645964.173333333	0.881237520850744	-0.182397172257897	513604.25	535459.4	628389.75	645977.06	565749.6	756456.06	1863	Pos	-0.0296899677950376	-0.0616596209242193	-0.10454899515782	0.13989592498496	-0.236726604114834	0.292729263006953
1864_Pos	PecM_Mut - WT	Aromatic aldehyde	-0.384841841854614	-0.192420920927307	0.192420920927307	-5.01488410969167	0.00742484564134464	0.999151906182531	3.99737506748884	-0.597961226996993	-0.171722456712235	Welch Two Sample t-test	two.sided	5.92	107.0494	C00193						3		C00193	(M+H)+	0.589532422488048	0.993073132568822	0.993073132568822	KEGG_1.0	469330.776666667	580183.796666667	0.808934650300673	-0.305904935489498	389736.53	496205.25	539858.7	580418.94	478397.1	663927.2	1864	Pos	-0.26278673399934	0.093173916662736	-0.0872833804326488	0.201149290437178	-0.227192648349932	0.282939555682006
1865_Pos	PecM_Mut - WT	198.2089_6.01	0.0119810396998331	0.00599051984991649	-0.00599051984991657	0.0373141175184282	0.972120234059298	0.999151906182531	3.7820545158817	-0.900126948799953	0.92408902819962	Welch Two Sample t-test	two.sided	6.01	198.2089															2141569.06666667	2124053.6	1.00824624513556	0.0118480329350656	1661427	2702891.2	1809521.2	2057679.8	2953759	1611589.8	1865	Pos	-0.0928880604881175	0.439344242689316	-0.27651671407757	-0.0212329955005457	0.387376334115437	-0.43608280673852
1868_Pos	PecM_Mut - WT	91.0544_5.94	-0.26113112643191	-0.130565563215955	0.130565563215955	-2.14400363435946	0.117575518281898	0.999151906182531	3.13235204393887	-0.639637926594914	0.117375673731094	Welch Two Sample t-test	two.sided	5.94	91.0544															186230.39	212775.863333333	0.875242083770811	-0.192245986798269	159569.34	183414.25	213444.56	200113.89	185677.27	254799.45	1868	Pos	-0.146794769275339	0.0391584606296164	-0.0207510695387498	0.0098480662094126	-0.224150850833776	0.342690162808836
1869_Pos	PecM_Mut - WT	132.4751_6.03	0.192196045819204	0.0960980229096021	-0.0960980229096016	0.811087538043222	0.465873670202221	0.999151906182531	3.73095967716903	-0.484852179673462	0.86924427131187	Welch Two Sample t-test	two.sided	6.03	132.4751															1662402.8	1462053.06666667	1.13703314736045	0.185274313012462	1282371.8	1322573	1540376.4	1705987	2164460.2	1357599.2	1869	Pos	-0.0518512217583676	-0.0900712113752277	-0.130637184256223	0.149043863871305	0.470782474743397	-0.347266721224882
187_Neg	PecM_Mut - WT	D-TREHALOSE+Cl: 0.944	0.0622239149423099	0.0311119574711549	-0.031111957471155	0.145181855161817	0.894252142308067	0.93879343675253	2.84024820522747	-1.34619488478786	1.47064271467248	Welch Two Sample t-test	two.sided	0.7989046	377.085289588982							1								6663099.16666667	6570409.31666667	1.01410716525147	0.0202101164512781	4604978.5	3956242.2	10114631	723796.75	5269688	15031189	187	Neg	-0.201941189800336	-0.426776749747552	0.38998622213435	-0.411375545335357	-0.0947091599205493	0.744816422669444
1870_Pos	PecM_Mut - WT	168.0911_5.98	-0.339587438020508	-0.169793719010254	0.169793719010254	-3.40575154896622	0.0356052328155875	0.999151906182531	3.35715313618476	-0.63864033701728	-0.040534539023736	Welch Two Sample t-test	two.sided	5.98	168.0911															909909.266666667	1092465.3	0.832895348407557	-0.263792859582524	774312.56	946775.06	1043864.8	1036291.44	911550.44	1294329.4	1870	Pos	-0.197564727796662	0.0955229324718008	-0.0675404877970411	0.0753925980884009	-0.244275941437058	0.338465626470561
1874_Pos	PecM_Mut - WT	alpha-Chlorohydrin	-0.0211866144683232	-0.0105933072341618	0.0105933072341615	-0.106436485552102	0.920635659725061	0.999151906182531	3.7856242867956	-0.586413604105101	0.544040375168455	Welch Two Sample t-test	two.sided	5.92	174.0292	C18676						3	96-24-2	C18676	(M+CH3CN+Na)+	0.14624915742445	0.999572315162298	0.999572315162298	KEGG_1.0	283793.243333333	290694.266666667	0.976260201439588	-0.0346623760994211	277439.75	297166.7	284463.2	299604.6	289476.78	275311.5	1874	Pos	0.223451093397845	0.249645715710452	-0.192483363916312	0.0663314454941984	-0.0627476511840183	-0.284197239502166
1875_Pos	PecM_Mut - WT	703.6958_6.01	-0.0406112169562123	-0.0203056084781063	0.020305608478106	-0.0736445464416322	0.94519453476323	0.999151906182531	3.60562940568577	-1.64003949731539	1.55881706340297	Welch Two Sample t-test	two.sided	6.01	703.6958															181598.315666667	143830.731666667	1.26258354916478	0.336378858737686	67119.13	173680.47	57092.617	200957.53	420583.2	56854.195	1875	Pos	-0.320348424466493	0.32281074689285	-0.604778091039254	0.355525732696611	0.864209690071428	-0.617419654155143
188_Neg	PecM_Mut - WT	Formylmethionyl-leucyl-phenylalanine methyl ester	0.158162183277192	0.0790810916385961	-0.0790810916385963	0.330653428816971	0.765862565379693	0.873284337470596	2.58383383430018	-1.51266423639037	1.82898860294475	Welch Two Sample t-test	two.sided	0.79	488.1619	C11221						3	65929-03-5	C11221	(M+K-2H)-	1.61340954097418	0.987068882976108	0.987068882976108	KEGG_1.0	6423371.33333333	6670366.23333333	0.962971313514135	-0.0544352734202112	4253576	3436419.5	9895433	467998.2	5121105	16106681	188	Neg	-0.156988603955499	-0.406548914460234	0.414654534272675	-0.634276240715227	-0.0204226554013878	0.803581880259672
1882_Pos	PecM_Mut - WT	371.6046_6.09	-0.201093803942043	-0.100546901971022	0.100546901971022	-0.605668648375969	0.604551050114484	0.999151906182531	2.06725228010331	-1.5860337389016	1.18384613101751	Welch Two Sample t-test	two.sided	6.09	371.6046															410729.066666667	445445.726666667	0.922063097877738	-0.117062615511977	203369.34	423453.4	371121.66	413819.22	657696.2	499064.56	1882	Pos	-0.616612547894143	0.158101866845118	-0.19677131966506	0.0171304593658932	0.511743161646138	0.126408379702054
1884_Pos	PecM_Mut - WT	Glycyl-leucine	0.102922327262283	0.051461163631142	-0.0514611636311413	0.369660121935153	0.730559465262789	0.999151906182531	3.95882291089364	-0.673288587571322	0.879133242095889	Welch Two Sample t-test	two.sided	6.15	153.1018	C02155						3	869-19-2	C02155	(M+H-2H2O)+	0.95489748993316	0.981928695937478	0.981928695937478	KEGG_1.0	186605.96	179556.186666667	1.0392622134843	0.0555597027178229	180091.61	118994.48	232586.77	180509.28	147139.5	239164.8	1884	Pos	0.222652917590379	-0.435307592315048	0.252990772475809	0.00766312846475814	-0.321260199172762	0.273260972956866
189_Neg	PecM_Mut - WT	Sulfoacetate	0.63793788789444	0.31896894394722	-0.318968943947221	1.25295382023385	0.33544181414374	0.779139483280464	2.02661026608099	-1.52541023863479	2.80128601442367	Welch Two Sample t-test	two.sided	0.8	138.9708	C14179						3	123-43-3	C14179	(M-H)-	0.605440104948229	0.998168889928013	0.998168889928013	KEGG_1.0	968033.933333333	568015.552333333	1.70423843036828	0.769127188994788	969449.8	891281.25	1117631	14696.657	817021	798068.75	189	Neg	0.36134992926525	0.245261762339014	0.359362342082252	-1.33169062670123	0.236194560494157	0.129522032520554
1890_Pos	PecM_Mut - WT	Cardiospermin	-0.318202216015124	-0.159101108007562	0.159101108007562	-1.33987652222397	0.271269904296701	0.999151906182531	3.05360383630323	-1.06653893378653	0.430134501756285	Welch Two Sample t-test	two.sided	6.22	298.0895	C08328	Phytochemical compounds	Amino acid related compounds	Cyanogenic glucosides	Cyanogenic glucosides derived from leucine	none	3	54525-10-9	C08328	(M+Na)+	0.721376102603699	0.989646302760842	0.989646302760842	KEGG_1.0	207181.216666667	255933.8	0.809510962079517	-0.304877477817611	127331.55	230655.84	249944.4	219361.16	244267.7	317784.4	1890	Pos	-0.577672776680855	0.169329825194829	0.03299691881153	-0.0394649185099614	0.0673725338466394	0.347438417337819
1892_Pos	PecM_Mut - WT	246.5644_6.33	-0.293632906047181	-0.146816453023591	0.14681645302359	-1.05210110241731	0.352143890129634	0.999151906182531	3.99762157498342	-1.06869812590658	0.481432313812221	Welch Two Sample t-test	two.sided	6.33	246.5644															1203822.78333333	1519104.86666667	0.792455352983531	-0.335598438933369	731987.75	1402960.9	1389327.5	1102292.5	1490153.1	2052061.2	1892	Pos	-0.537036089770267	0.211057456266496	-0.0257661898511232	-0.218310596871884	0.122352920550617	0.447702499676159
1893_Pos	PecM_Mut - WT	N-Methylaniline	0.588713505790484	0.294356752895243	-0.294356752895241	1.14022507600665	0.317985190960235	0.999151906182531	3.98951658973589	-0.846289170805902	2.02371618238687	Welch Two Sample t-test	two.sided	6.38	125.1074	C02299						3	100-61-8	C02299	(M+NH4)+	0.00133320501305434	0.999999964451288	0.999999964451288	KEGG_1.0	671250.88	244978.966666667	2.74003474311876	1.45419418640017	213948.34	58964.06	1518427.2	325689.94	281377.1	350282.9	1893	Pos	-0.108806264586454	-1.00553580399985	1.04225492564183	0.0675329367579977	-0.0503784023696469	0.0549326085561291
1897_Pos	PecM_Mut - WT	Dipropylene glycol: 0.960	-0.0274320159324637	-0.0137160079662317	0.013716007966232	-0.115427305685179	0.918395323884873	0.999151906182531	2.05610395997736	-1.0237059286792	0.968841896814277	Welch Two Sample t-test	two.sided	6.4533052	157.083430212961							1								1360758.83333333	1429716.66666667	0.951768182507023	-0.0713178687001435	1215850.8	1116252	1450206.9	1859172.4	1416218.8	1313725.6	1897	Pos	0.0371865706469415	-0.197614108063408	-0.0591888185030215	0.484897060808077	-0.0191457760426152	-0.246134928845973
1899_Pos	PecM_Mut - WT	N,N'-Diethylthiourea	0.14094181080336	0.0704709054016798	-0.0704709054016807	0.522710318656964	0.636373099313381	0.999151906182531	3.08759479251569	-0.703553003629013	0.985436625235734	Welch Two Sample t-test	two.sided	6.51	171.0351	C19400						3	105-55-5	C19400	(M+K)+	0.519787590036458	0.994610990317499	0.994610990317499	KEGG_1.0	417741.426666667	381328.103333333	1.09549079392531	0.131577360536164	301476.75	467586.47	455170.5	294855.28	496577.03	381542.56	1899	Pos	-0.162126085025512	0.38323884405498	0.0908711872612195	-0.415434752229659	0.282667613969332	-0.179216808030363
190_Neg	PecM_Mut - WT	Phosphonic acid	-0.495176831859591	-0.247588415929795	0.247588415929796	-0.996423215840495	0.423762934126804	0.779139483280464	2.00594177915673	-2.62734075140771	1.63698708768853	Welch Two Sample t-test	two.sided	0.79	102.9566	C06701						3	13598-36-2	C06701	(M+Na-2H)-	0.187418399981709	0.999824387138486	0.999824387138486	KEGG_1.0	1180575.63333333	1429969.63333333	0.825594897831047	-0.276494039940865	1096068.6	1130577	1354417.2	1758556.4	1091241.1	1400775.5	190	Neg	-0.25791223105559	-0.301369290591184	-0.210504939269866	1.23884894719036	-0.274348077463928	-0.194714408809788
1902_Pos	PecM_Mut - WT	395.677_6.54	-0.420121379286416	-0.210060689643208	0.210060689643208	-4.6447501389234	0.0140405188660843	0.999151906182531	3.41636783192886	-0.689112217909861	-0.15113054066297	Welch Two Sample t-test	two.sided	6.54	395.677															1024619.01333333	1312650.56666667	0.780572560095138	-0.35739534708677	812815.94	1188972.5	1195424.6	1244737.8	1065616.5	1504241.4	1902	Pos	-0.346457575186977	0.216607627233274	-0.0836280554453746	0.122125584934335	-0.200096438297271	0.291448856762015
1907_Pos	PecM_Mut - WT	219.7119_6.63	-0.096984156575451	-0.0484920782877259	0.0484920782877251	-0.486450731098832	0.652770993914887	0.999151906182531	3.89108213950028	-0.656691352928949	0.462723039778047	Welch Two Sample t-test	two.sided	6.63	219.7119															924703.483333333	982467.02	0.941205622691877	-0.0874181557473169	832929.75	887903.1	866451.3	1101176.9	1074729.4	958321.06	1907	Pos	0.0327700269289114	0.0489896906322254	-0.343378734315274	0.271060713514257	0.165132472523185	-0.174574169283307
1908_Pos	PecM_Mut - WT	Catechol	0.028863589902128	0.0144317949510638	-0.0144317949510642	0.16550548714198	0.878729136435209	0.999151906182531	3.10813080660783	-0.51537919304831	0.573106372852566	Welch Two Sample t-test	two.sided	6.64	111.0442	C00090	Organic acids	Aromatic acids	none	none	none	3	120-80-9	C00090	(M+H)+	0.291573872495121	0.998301138239669	0.998301138239669	KEGG_1.0	244764.956666667	245169.996666667	0.998347921827683	-0.00238541597619949	241829.27	220575.33	260350.66	262158.16	232114.94	252776.5	1908	Pos	0.30721811068902	-0.0269754403196096	-0.0560237942914475	0.136978248872102	-0.207898931544381	-0.153298193405685
191_Neg	PecM_Mut - WT	C12H22O11-DISACCHARIDE-(6C/6C; GLC-GLC/GLC-FRC/GAL-GLC): 0.895	-0.302400206780863	-0.151200103390432	0.151200103390431	-0.661816303382764	0.566103115918281	0.779139483280464	2.39549963914309	-1.98787232892504	1.38307191536332	Welch Two Sample t-test	two.sided	0.84668696	341.108486891908							1								698867.153333333	730944.526666667	0.956115174048001	-0.06474367854371	549999.06	355132.2	1017671.1	365756.88	528931.3	1471944.5	191	Neg	-0.264447729305028	-0.700435322264433	0.122792682593748	0.736737239068045	-0.311945263460015	0.417298393367682
1916_Pos	PecM_Mut - WT	240.1804_6.73	0.0191570523527175	0.00957852617635841	-0.0095785261763591	0.0932109600507293	0.933788929355123	0.999151906182531	2.12427031319544	-0.817369568740933	0.855683673446368	Welch Two Sample t-test	two.sided	6.73	240.1804															2085112.4	2091069.93333333	0.997150964088591	-0.0041161563074843	1867991.4	2199471.8	2214277	2201082	2173068.8	1872656	1916	Pos	0.0732713382935935	0.281058639193695	-0.050183027097316	0.0891224531042737	0.00564726733279773	-0.398916670827046
1917_Pos	PecM_Mut - WT	N-Carbamoylputrescine	0.0696714543692255	0.0348357271846128	-0.0348357271846127	0.296298386323271	0.793597709573751	0.999151906182531	2.11378973096742	-0.891611589706016	1.03095449844447	Welch Two Sample t-test	two.sided	6.74	195.1226	C00436	Phytochemical compounds	Amino acid related compounds	Others	Amines	none	3	6851-51-0	C00436	(M+CH3CN+Na)+	2.17816710254226	0.909474573001925	0.909474573001925	KEGG_1.0	2028920.1	1972955.03333333	1.02836611363216	0.0403539768747363	1719531.5	2183237.5	2154695	2083368.6	2212533.8	1652259	1917	Pos	0.00304580144305526	0.308657116237844	-0.0111867727916048	0.0632132019374689	0.112648152902388	-0.476377499729151
192_Neg	PecM_Mut - WT	CITRULLINE+Cl: 0.924	0.253512150200914	0.126756075100457	-0.126756075100457	0.669519471982428	0.562852476483688	0.779139483280464	2.35465049771215	-1.16171464915414	1.66873894955597	Welch Two Sample t-test	two.sided	0.80010116	210.065277659368							1								1426378	1156501.20466667	1.23335625959086	0.302589587823637	1074587.2	1465619.4	1628431	98570.414	1576115.8	1905313.8	192	Neg	-0.0833534271947382	0.133572784536532	0.185149337352766	-0.843442108071142	0.278472315143343	0.329601098233239
1921_Pos	PecM_Mut - WT	Tyramine	-0.0259771519540552	-0.0129885759770274	0.0129885759770278	-0.0813572054668806	0.939112189330156	0.999151906182531	3.950980503106	-0.916843754559758	0.864889450651647	Welch Two Sample t-test	two.sided	6.83	138.0914	C00483	Peptides	Amines	Biogenic amines	none	none	3	51-67-2	C00483	(M+H)+	0.116432692465196	0.999728905315313	0.999728905315313	KEGG_1.0	4567608.1	4867963.76666667	0.938299527058244	-0.0918795567716287	5076582.5	3026270.8	5221212	6502741.5	3405029.8	5074879	1921	Pos	0.314450791104082	-0.396209303908108	0.0588337218206378	0.428248532938055	-0.412250240855802	0.00692649890113638
1928_Pos	PecM_Mut - WT	Butane	-0.065802983441214	-0.0329014917206067	0.0329014917206073	-0.33275141079912	0.763114980246006	0.999151906182531	2.74218585542457	-0.729979318398841	0.598373351516413	Welch Two Sample t-test	two.sided	6.89	125.0313	C21390						3	106-97-8	C21390	(M-2H+3Na)+	0.781198194985677	0.987868771527052	0.987868771527052	KEGG_1.0	514148.113333333	543960.96	0.945193039833839	-0.0813190891834898	483657.5	446911.72	544245.56	647688.1	514541.28	537283.06	1928	Pos	0.125688698874917	-0.140367333020226	-0.103925142795594	0.394984689637294	-0.120468031241143	-0.155912881455246
1929_Pos	PecM_Mut - WT	ADIPIC ACID/3-METHYGLUTARIC ACID-H2O: 0.600	-0.0351646924992279	-0.0175823462496137	0.0175823462496143	-0.161866614860008	0.881898516023755	0.999151906182531	2.93843531771971	-0.734802135506504	0.664472750508048	Welch Two Sample t-test	two.sided	6.8777347	129.054945824287							1								517098.226666667	538611.62	0.960057688073396	-0.0588069975984635	498880.38	485627.16	529273.1	643277	523141.2	486930.7	1929	Pos	0.172729910463615	0.0227664585272678	-0.145576798871373	0.351625744188163	-0.079900150341083	-0.321645163966588
193_Neg	PecM_Mut - WT	98.9558_0.9	-0.030761904239848	-0.015380952119924	0.015380952119924	-0.0986721015419166	0.930184995845012	0.954571868395256	2.05458661463494	-1.33857242203231	1.27704861355261	Welch Two Sample t-test	two.sided	0.9	98.9558															347620.543333333	338108.725	1.02813242495689	0.0400260977267203	343843.97	395001.4	381499.16	42179.215	317518.5	577145.56	193	Neg	0.0437157222247106	0.103212935181131	-0.00877765480406636	-0.559448128909347	-0.0810809237804162	0.502378050087988
1931_Pos	PecM_Mut - WT	PHENETHYLAMINE: 0.442	0.018162806793262	0.00908140339663114	-0.00908140339663088	0.0379435865609365	0.973036982966142	0.999151906182531	2.09729699570457	-1.95252095559079	1.98884656917731	Welch Two Sample t-test	two.sided	6.88	122.096609922774							1								3191723.83333333	4298243.53333333	0.742564679870086	-0.429411399931873	3294885.2	1006768.6	3326585.8	7954566.5	2953700.5	3933395.5	1931	Pos	0.152680926905736	-0.875082695333651	-0.03326857936319	0.753464126062552	-0.0921681373526526	0.0943743590812064
1934_Pos	PecM_Mut - WT	1,2,6-Hexanetriol	-0.208830619672225	-0.104415309836112	0.104415309836113	-0.549029116253362	0.636371333743312	0.999151906182531	2.07344113574	-1.79108902174914	1.37342778240469	Welch Two Sample t-test	two.sided	6.89	157.0835	C20334						3	106-69-4	C20334	(M+Na)+	0.37497788497376	0.997191782156872	0.997191782156872	KEGG_1.0	992819.266666667	1446998.03333333	0.68612343886853	-0.543459943236907	953747	658762.4	1022901.2	2558239.8	1001809.6	1123991.9	1934	Pos	-0.00345511348481748	-0.431188576280825	-0.168426683984693	0.831616479017835	-0.141364132038827	-0.0871819732286719
1935_Pos	PecM_Mut - WT	Acetylagmatine	0.0339282048582376	0.0169641024291189	-0.0169641024291187	0.123893139468776	0.911284870559238	0.999151906182531	2.32890454015492	-0.998414969425703	1.06627137914218	Welch Two Sample t-test	two.sided	6.74	217.1046	C02131						3	3031-89-8	C02131	(M-H+2Na)+	2.24826998497463	0.903847743138643	0.903847743138643	KEGG_1.0	4302210.76666667	4288263.56666667	1.00325241202719	0.00468462466063123	3584218.8	4954456.5	4372262.5	4647463	4950151	3262871.2	1935	Pos	-0.0317376796413944	0.355834466136383	-0.0828750881243038	0.118422604118075	0.165505075053055	-0.525149377541814
1936_Pos	PecM_Mut - WT	Digitalose	-0.0579363319614216	-0.0289681659807105	0.0289681659807111	-0.287916559535574	0.800283122423054	0.999151906182531	2.01862623561018	-0.916131579871781	0.800258915948938	Welch Two Sample t-test	two.sided	6.91	201.0734	C08235						3	4481-08-7	C08235	(M+Na)+	0.0392049575026476	0.999969259898631	0.999969259898631	KEGG_1.0	366359.196666667	382935.553333333	0.956712411468784	-0.0638427803135494	312172.9	349634.16	403589.47	452044.84	383315.22	347127.66	1936	Pos	-0.0560349774372245	0.0567020774081633	-0.0117482186694482	0.361995900481299	-0.0191213018354587	-0.331793479947329
1937_Pos	PecM_Mut - WT	212.2065_6.96	-0.262153238245199	-0.131076619122599	0.1310766191226	-1.09733460952046	0.372606076397232	0.999151906182531	2.33643260133714	-1.16046920400748	0.636162727517081	Welch Two Sample t-test	two.sided	6.96	212.2065															508954.75	633170.593333333	0.803819310875766	-0.315056857911144	475044.03	498371.78	512875.66	844461.7	538944.56	556678.3	1937	Pos	-0.0255136377242667	-0.0365418210186873	-0.254667163437417	0.584718361530597	-0.113049056206114	-0.154946683144111
1938_Pos	PecM_Mut - WT	3-Methylbutanol	-0.200410124592136	-0.100205062296068	0.100205062296068	-0.503446474388478	0.66445995585934	0.999151906182531	2.00760717755143	-1.90698998678658	1.50616973760231	Welch Two Sample t-test	two.sided	6.9	135.1016	C07328						3	123-51-3	C07328	(M+HCOO+2H)+	0.0161983249569175	0.999994752299141	0.999994752299141	KEGG_1.0	344095.923333333	515616.61	0.667348407052545	-0.583487939332939	309091.4	216461.73	369032.47	949901.7	354163.9	380486.4	1938	Pos	-0.0657159494662334	-0.463374218614032	-0.120653541917655	0.868076690143122	-0.114245695504316	-0.104087284640886
194_Neg	PecM_Mut - WT	D-CELLOBIOSE+FA: 0.933	-0.331240946620057	-0.165620473310029	0.165620473310029	-0.7450943164281	0.520053350884905	0.779139483280464	2.49724051070336	-1.9216553093123	1.25917341607218	Welch Two Sample t-test	two.sided	0.85015213	387.114270779118							1								3177142.8	3301799.36666667	0.962245868745043	-0.0555225228276923	2457667.2	1765062.2	4705801	1698118.9	2367960.2	6442217	194	Neg	-0.290567186017649	-0.643962295488533	0.130893045225204	0.757108225285087	-0.337187279137641	0.383715490133532
1940_Pos	PecM_Mut - WT	3-Isopropylcatechol	-0.207543066080075	-0.103771533040038	0.103771533040037	-0.953070051464735	0.394524827589531	0.999151906182531	3.99999415019389	-0.812149476069951	0.397063343909802	Welch Two Sample t-test	two.sided	6.73	194.1175	C01014						3	2138-48-9	C01014	(M+CH3CN+H)+	0.0149978475150192	0.999995501301517	0.999995501301517	KEGG_1.0	422973.783333333	475191.21	0.890112810237658	-0.167939904362571	300283.4	506786.44	471534.75	474806.94	497103.2	443980.25	1940	Pos	-0.39677351762797	0.372132613834491	-0.039909874299654	0.100096124873372	0.125368792807511	-0.160914139587752
1941_Pos	PecM_Mut - WT	Hydroxyanthraquinone	-0.157749083629065	-0.0788745418145326	0.0788745418145329	-0.573258845741641	0.597435998658118	0.999151906182531	3.96194173305759	-0.924673003866066	0.609174836607935	Welch Two Sample t-test	two.sided	7.07	242.0824	C02980						3	129-43-1	C02980	(M+NH4)+	2.92368343252747	0.842856554434273	0.842856554434273	KEGG_1.0	1158890.66666667	1332929.15	0.869431557308703	-0.201855633563387	1076999.9	985434.25	967227.7	1742350.6	1432444.4	1271002.6	1941	Pos	0.0332135167908893	-0.166732454908221	-0.439927271896073	0.483593045010241	0.170090129661586	-0.0802369646584213
1946_Pos	PecM_Mut - WT	Tetramethylammonium	-0.0537913656967349	-0.0268956828483671	0.0268956828483677	-0.321528833199377	0.764232644643529	0.999151906182531	3.91726047745463	-0.522182064737263	0.414599333343794	Welch Two Sample t-test	two.sided	7.14	113.06	C20292						3		C20292	(M+K)+	0.575458004981044	0.993398845668829	0.993398845668829	KEGG_1.0	3344222.76666667	3470402.83333333	0.963641089312542	-0.0534321839971605	3190101	3100684.2	3655689.5	3781195.5	3186877.8	3529328.8	1946	Pos	0.1955948218637	-0.000819857385037829	-0.0334587842457494	0.228651327669576	-0.242823086163052	-0.147144421739435
1947_Pos	PecM_Mut - WT	126.0389_7.15	-0.0787535654794755	-0.0393767827397373	0.0393767827397381	-0.408363305567843	0.712046986591091	0.999151906182531	2.8170402478943	-0.715671934715984	0.558164803757033	Welch Two Sample t-test	two.sided	7.15	126.0389															1236931.53333333	1308878.3	0.945031736971522	-0.0815653147572586	1276895.1	1121421.1	1266171.1	1413011.6	1167728.4	1392202.2	1947	Pos	0.308613234212761	-0.0647244635832322	-0.179958848445985	0.198704341210372	-0.246784733985988	-0.0158495294079254
195_Neg	PecM_Mut - WT	Bromobenzene	-0.415319341889008	-0.207659670944504	0.207659670944504	-0.865079412966772	0.475822365144082	0.779139483280464	2.06165461803829	-2.42291302942886	1.59227434565084	Welch Two Sample t-test	two.sided	0.6	190.9287	C11036						3	108-86-1	C11036	(M+Cl)-	4.45231245748801	0.905638163184486	0.905638163184486	KEGG_1.0	869996.866666667	901972.396666667	0.964549325325067	-0.0520730778858715	928886.9	881584.5	822339.2	985031.25	858764.5	839301.44	195	Neg	-0.115652852513993	-0.224887780885765	-0.318082146273458	1.15922157407312	-0.189244014046061	-0.311354780353844
1952_Pos	PecM_Mut - WT	Carboxynorspermidine	-0.136073566945138	-0.0680367834725692	0.0680367834725692	-0.542407545353501	0.636617495966451	0.999151906182531	2.24443030792956	-1.11029708789513	0.838149954004857	Welch Two Sample t-test	two.sided	7.29	239.1488	C18174						3		C18174	(M+CH3CN+Na)+	2.17291782000473	0.909890117238159	0.909890117238159	KEGG_1.0	1260151.96666667	1399290.46666667	0.900564962518861	-0.151097745770332	1072808.9	1697070.4	1477427.5	1306155.8	1230219.5	1194645.2	1952	Pos	-0.0865592289970303	0.528265748577023	0.0444442199525816	-0.0241029990424294	-0.161995341373259	-0.300052399116886
1953_Pos	PecM_Mut - WT	284.2066_7.29	-0.13970127518423	-0.0698506375921148	0.0698506375921153	-0.516366733313498	0.637419100968493	0.999151906182531	3.39001655573241	-0.947287302931315	0.667884752562855	Welch Two Sample t-test	two.sided	7.29	284.2066															1298017.3	1444454.63333333	0.898621022804016	-0.154215281478799	1141138.9	1778904.8	1647317.9	1270876.5	1105595.1	1283582.6	1953	Pos	-0.0296385615243793	0.521519778679796	0.159056414021156	-0.097997844590242	-0.338969765273121	-0.213970021313208
1954_Pos	PecM_Mut - WT	PEG n5: 0.518	-0.130092673152099	-0.0650463365760499	0.0650463365760493	-0.467971915149867	0.684801329990366	0.999151906182531	2.0527221697734	-1.29723529067405	1.03704994436986	Welch Two Sample t-test	two.sided	7.2942367	261.130741305468							1								2091849.3	2359888.06666667	0.886418864329752	-0.173939510448155	1743595.4	3088209.5	2380512.5	2049771.6	2151440	1941683.1	1954	Pos	-0.111821105693135	0.604882221030285	-0.0045695315574241	-0.103600506975413	-0.0787483724775907	-0.306142704326724
1958_Pos	PecM_Mut - WT	3-Butyn-1-ol	-0.0354466824745053	-0.017723341237253	0.0177233412372523	-0.104870408230794	0.922755080093443	0.999151906182531	3.17559277415771	-1.07825002134666	1.00735665639765	Welch Two Sample t-test	two.sided	7.39	141.0911	C06146						3	927-74-2	C06146	(2M+H)+	0.00834423246942606	0.999998607476659	0.999998607476659	KEGG_1.0	422850.466666667	458225.94	0.922799059928093	-0.11591156056496	264956.03	232590.77	523220.34	554185.75	480375.03	587901.3	1958	Pos	-0.351524820705572	-0.56915749108799	0.171242625225971	0.330271105173884	0.127112171767842	0.292056409625863
196_Neg	PecM_Mut - WT	N-Acetylornithine	0.368257235137169	0.184128617568584	-0.184128617568585	1.16273681732238	0.351088284277048	0.779139483280464	2.30603793543087	-0.83501733496813	1.57153180524247	Welch Two Sample t-test	two.sided	0.81	219.0986	C00437						3	6205-08-9	C00437	(M+HCOO)-	0.0186812575009299	0.999998255054613	0.999998255054613	KEGG_1.0	3535912.26666667	2447050.34333333	1.44496915492556	0.531038696524647	2829366.5	2522091.5	4196792.5	287836.03	3581577.8	4531223.5	196	Neg	0.0159712840125123	-0.207846411254755	0.285452085377299	-0.700474160208299	0.250962483315942	0.3559347187573
1961_Pos	PecM_Mut - WT	Pterin	0.0865942765884877	0.043297138294244	-0.0432971382942437	0.192710304650671	0.858483631850818	0.999151906182531	3.28819370551762	-1.27508128091494	1.44826983409192	Welch Two Sample t-test	two.sided	7.44	181.0834	C00715						3	2236-60-4	C00715	(M+NH4)+	0.296577025054034	0.998242387776827	0.998242387776827	KEGG_1.0	651541.753333333	656041.25	0.993141442452488	-0.00992889496536502	302581.72	205321.3	846982.6	887045.75	805060.94	875756.7	1961	Pos	-0.421395108168443	-0.810702867708102	0.276961710311693	0.38628947905216	0.274324812739482	0.294521973773211
1962_Pos	PecM_Mut - WT	Isobutyronitrile	0.497826660769207	0.248913330384604	-0.248913330384603	0.947845191298479	0.396947124088723	0.999151906182531	3.99464178939721	-0.96118784406028	1.95684116559869	Welch Two Sample t-test	two.sided	7.42	139.1229	C02420						3	78-82-0	C02420	(2M+H)+	0.0510662950148344	0.999947846030335	0.999947846030335	KEGG_1.0	548122.923333333	247952.233333333	2.21059885593556	1.144437251722	236592.45	57266.61	1207847.1	385336.56	199929.22	301253.53	1962	Pos	0.0121346579117992	-0.993369124683839	0.964446211210133	0.238539745042104	-0.229840877968121	0.00808938848792464
1964_Pos	PecM_Mut - WT	Mescaline	0.17059650222867	0.085298251114335	-0.0852982511143348	0.750887548461572	0.517578099373286	0.999151906182531	2.47711828174668	-0.646933127950785	0.988126132408125	Welch Two Sample t-test	two.sided	7.4	234.1104	C06546	Phytochemical compounds	Alkaloids	Alkaloids derived from tyrosine	Tyramine derivatives	none	3	54-04-6	C06546	(M+Na)+	0.658610265062975	0.991362172635988	0.991362172635988	KEGG_1.0	871967.466666667	773753.633333333	1.1269316602886	0.172400029838314	561226.1	636695.9	1058157.1	784583.8	996519.2	899981.2	1964	Pos	-0.343704052331393	-0.228286503244484	0.309810563183032	-0.0509993799711426	0.289788242491366	0.0233911298726223
1966_Pos	PecM_Mut - WT	Bis(1-aziridinyl)morpholinophosphine sulfide	-0.203971513755347	-0.101985756877674	0.101985756877674	-0.682234148384319	0.559760046015146	0.999151906182531	2.20351129454471	-1.38295454578583	0.975011518275132	Welch Two Sample t-test	two.sided	7.42	275.1099	C19347						3	2168-68-5	C19347	(M+CH3CN+H)+	2.36593618751613	0.89408620626501	0.89408620626501	KEGG_1.0	226835.87	278234.126666667	0.815269761181225	-0.294650589256908	208043.89	372009.25	223772.44	260648.58	248691.28	202044.55	1966	Pos	-0.0312197278304951	0.628487525165211	-0.2335930329535	0.0560861015452029	-0.0411445098490254	-0.378616356077393
1967_Pos	PecM_Mut - WT	140.0545_7.42	0.187129021400824	0.0935645107004116	-0.0935645107004123	0.572866161713662	0.620317728387475	0.999151906182531	2.18012794985073	-1.11272889966497	1.48698694246662	Welch Two Sample t-test	two.sided	7.42	140.0545															73136.7294666667	67959.6633333333	1.07617851353884	0.105917408039492	55701.2284	32716.06	83585.58	86683.914	80123.38	84479.016	1967	Pos	-0.0421346446766463	-0.727697374657046	0.158231137814727	0.292016937281062	0.164597038963154	0.154986905274747
197_Neg	PecM_Mut - WT	Metsulfovax	-0.417655620853526	-0.208827810426763	0.208827810426764	-0.808049107464982	0.500449925657755	0.779139483280464	2.09784922250045	-2.5450598647803	1.70974862307324	Welch Two Sample t-test	two.sided	0.8	214.0333	C18934						3	21452-18-6	C18934	(M-NH3-H)-	0.0321969150007817	0.999994816806755	0.999994816806755	KEGG_1.0	1036738.11333333	1132758.66666667	0.9152330004979	-0.127789022670178	1194599.2	1045532.7	936963.2	1448602.4	978651.94	904140.9	197	Neg	-0.0651303582112978	-0.2252467077662	-0.341190270410199	1.22648787491153	-0.220162802658791	-0.374757735865039
1970_Pos	PecM_Mut - WT	Pantothenate	-0.177180581364733	-0.0885902906823663	0.0885902906823663	-0.701865981471708	0.523434481131119	0.999151906182531	3.79267815618905	-0.893444149449434	0.539082986719968	Welch Two Sample t-test	two.sided	7.45	261.1444	C00864	Vitamins and Cofactors	Vitamins	Water-soluble vitamins	none	none	3	79-83-4	C00864	(M+CH3CN+H)+	0.365241577497954	0.997335527825343	0.997335527825343	KEGG_1.0	1735190.5	1992095.36666667	0.871037867480943	-0.199192655007618	1230854.9	1371156.5	2238894	1967407.8	1735822.6	2637721.8	1970	Pos	-0.34621127799738	-0.268521397123469	0.193402503608029	0.117836544036614	-0.112962097657748	0.416455725133954
1971_Pos	PecM_Mut - WT	N-Octanoyl-L-homoserine lactone	0.000345169074880391	0.000172584537440026	-0.000172584537440364	0.00168840238719496	0.998753142264248	0.999811032722699	3.18333254306844	-0.629567302678242	0.630257640828002	Welch Two Sample t-test	two.sided	7.52	192.1382	C21199						3	147852-84-4	C21199	(M+H-2H2O)+	0.000652907488074561	0.999999991474236	0.999999991474236	KEGG_1.0	621167.316666667	629075.403333333	0.98742903215614	-0.018251031404521	644143.25	633024.25	599563.8	604272.4	619794.9	649929.56	1971	Pos	0.343263184286169	0.20183000313176	-0.249860450737343	-0.0829004992288471	-0.0928849799365059	-0.119447257515234
1974_Pos	PecM_Mut - WT	5-Valerolactone	0.0642712076323652	0.0321356038161822	-0.032135603816183	0.279187208787487	0.79468159062636	0.999151906182531	3.78633707449129	-0.58936828243865	0.717910697703381	Welch Two Sample t-test	two.sided	7.56	239.068	C02240						3	542-28-9	C02240	(2M+K)+	0.10395584752132	0.999783886991104	0.999783886991104	KEGG_1.0	69855.8946666667	68635.623	1.01777898434267	0.0254243071787544	59828.19	52447.895	65897.484	82913.31	83842.01	70545.664	1974	Pos	0.0244147503427077	-0.294811854801109	-0.210104207683545	0.315138654467793	0.282096268789384	-0.116733611115233
1975_Pos	PecM_Mut - WT	2,4-Dichloro-cis,cis-muconate	-0.100906682670341	-0.0504533413351711	0.05045334133517	-0.341670522464222	0.749824916673277	0.999151906182531	3.99247466490461	-0.921493272855021	0.719679907514339	Welch Two Sample t-test	two.sided	7.54	227.9826	C03918						3	72945-11-0	C03918	(M+NH4)+	0.0177755949692937	0.999993680584437	0.999993680584437	KEGG_1.0	49614.48	53800.6753333333	0.922190654533667	-0.116863049313459	45910.9	60793.71	39643.73	57740.8	63288.81	42867.516	1975	Pos	0.0581478198943178	0.356199588203661	-0.445791825785335	0.155266434819004	0.236283981885504	-0.360105999017155
1977_Pos	PecM_Mut - WT	305.1569_7.6	-0.0807938831484437	-0.0403969415742219	0.0403969415742218	-0.339572820390873	0.760180345481987	0.999151906182531	2.54943465118019	-0.919620435171435	0.758032668874548	Welch Two Sample t-test	two.sided	7.6	305.1569															1576963.2	1688403.03333333	0.933996900542566	-0.0985103325105504	1503328.4	1971998	1595226	1581173.1	1632335.2	1512038	1977	Pos	0.112292100466896	0.466878749263674	-0.174859245555624	-0.0608126239994946	-0.0586236796339377	-0.284875300541514
1978_Pos	PecM_Mut - WT	283.175_7.6	-0.139022225934817	-0.0695111129674084	0.0695111129674081	-0.62992775213966	0.581305921051946	0.999151906182531	2.51205044771484	-0.92523144574586	0.647186993876227	Welch Two Sample t-test	two.sided	7.6	283.175															808586.55	890999.54	0.907505013975653	-0.14002248085024	762179.25	1015541.56	872089	838444.06	791491.4	819013	1978	Pos	0.072162241104791	0.468776614934599	-0.0981869085469183	-0.0314870953478796	-0.182508671460098	-0.228756180684495
1979_Pos	PecM_Mut - WT	300.2015_7.6	-0.08086141616074	-0.0404307080803703	0.0404307080803697	-0.334014029678698	0.765097242599336	0.999151906182531	2.42537105968313	-0.965601182149884	0.803878349828404	Welch Two Sample t-test	two.sided	7.6	300.2015															646602.18	693273.05	0.932680391946579	-0.100545307431251	612247.94	801258.2	659083	685676.2	668475.6	592884.75	1979	Pos	0.0989812123918577	0.443883507312589	-0.160137154384829	0.0301856311148911	-0.0601361822481395	-0.352777014186371
1982_Pos	PecM_Mut - WT	276.6424_7.64	-0.228374804037556	-0.114187402018778	0.114187402018778	-0.802803447274242	0.474491767160476	0.999151906182531	3.39523592257043	-1.07689501584562	0.620145407770509	Welch Two Sample t-test	two.sided	7.64	276.6424															3052370.86666667	3563653.5	0.856528522390481	-0.223426806049003	1748320.8	3013096.8	4124183.8	2909255.2	3284608	4768608.5	1982	Pos	-0.574749533365841	0.0574310342695466	0.232405262624509	-0.117703241824233	-0.000217935315001174	0.40283441361102
1983_Pos	PecM_Mut - WT	2,4,6-Triaminotoluene	-0.15669451429998	-0.0783472571499904	0.0783472571499895	-0.49748003563729	0.660546892331653	0.999151906182531	2.41374494470483	-1.31194190620363	0.998552877603668	Welch Two Sample t-test	two.sided	7.61	201.1106	C16400						3	88-02-8	C16400	(M+CH3CN+Na)+	1.2775718200686	0.967883262945376	0.967883262945376	KEGG_1.0	67515.14	81118.9633333333	0.83229786508202	-0.264828158382418	57387.06	69004.24	64401.76	118722.92	80756.6	55629.73	1983	Pos	-0.0931843037754729	0.0641675231775315	-0.238293619997441	0.604381876578629	0.0964361523229427	-0.433507628306192
1985_Pos	PecM_Mut - WT	Glutathione episulfonium ion	0.142622942993451	0.0713114714967253	-0.0713114714967256	0.623006046387484	0.568462024936945	0.999151906182531	3.82872326560947	-0.504352669315247	0.789598555302149	Welch Two Sample t-test	two.sided	7.7	335.1144	C14874						3		C14874	(M+H)+	0.487255820047494	0.995262890977805	0.995262890977805	KEGG_1.0	3597993.73333333	3315323.83333333	1.08526162577482	0.118042877424094	2468457	2555409	4058941.2	3210597	4266583	4179965.5	1985	Pos	-0.272628284944055	-0.307184792711174	0.162551892754885	-0.0957035407377957	0.324010806679346	0.188953918958793
1989_Pos	PecM_Mut - WT	2,3-Dimethylmaleate	0.0983225251619075	0.0491612625809532	-0.0491612625809543	0.691470821046657	0.533064676766118	0.999151906182531	3.4405889162631	-0.323120037012002	0.519765087335817	Welch Two Sample t-test	two.sided	7.72	127.0391	C00922						3	488-21-1	C00922	(M+H-H2O)+	0.302452462470626	0.998172122765025	0.998172122765025	KEGG_1.0	326646.31	317303.28	1.0294451100537	0.0418669076151671	285581.4	299275.44	382230.25	299727.7	312127.28	352906.7	1989	Pos	0.0844029531095317	0.0615260821989365	0.235565276076336	-0.198899960689978	-0.172484441443008	-0.0101099092518213
199_Neg	PecM_Mut - WT	CITRULLINE: 0.915	-0.0729111098491432	-0.0364555549245718	0.0364555549245715	-0.291655262037103	0.786651275562179	0.877973317735385	3.58113098320587	-0.800216851216962	0.654394631518675	Welch Two Sample t-test	two.sided	0.8044513	174.088577954165							1								12326885	10446066.1666667	1.18005044227415	0.238848530149296	8860509	12663601	14179130	2053652.5	13941016	16620945	199	Neg	-0.433768259700428	-0.0174856255603916	0.0761174731774767	-0.180501034384775	0.248284121749236	0.307353324718881
1990_Pos	PecM_Mut - WT	4,6-Diamino-5-formamidopyrimidine	-0.18151344034951	-0.0907567201747556	0.0907567201747548	-0.707126824396656	0.528540483966442	0.999151906182531	3.1284108085354	-0.979774720643113	0.616747839944092	Welch Two Sample t-test	two.sided	7.77	171.0994	C06502						3	5122-36-1	C06502	(M+NH4)+	0.995574442512748	0.980371821666279	0.980371821666279	KEGG_1.0	162515.733333333	189648.31	0.85693214631511	-0.222747121646726	157354.89	167058.3	150397.97	244622.83	179794.34	157263.8	1990	Pos	0.0705875960766898	0.0768784693559734	-0.336181134004525	0.486102612287727	-0.00667662259643169	-0.290710921119436
1994_Pos	PecM_Mut - WT	3-Fluoro-D-alanine	-0.147076997013341	-0.0735384985066703	0.0735384985066707	-0.721543138468766	0.529650306637388	0.999151906182531	2.6158390822893	-0.853147842611393	0.558993848584711	Welch Two Sample t-test	two.sided	7.79	154.0514	C02638						3		C02638	(M+HCOO+2H)+	0.668885747430181	0.99109175280099	0.99109175280099	KEGG_1.0	162001.996666667	178049.263333333	0.909871760397998	-0.136264872295998	149887.94	185640.08	164555.5	188972.69	171562.55	159535.02	1994	Pos	0.0436009172821111	0.333403015809904	-0.213942255748762	0.182380240896488	-0.0502741570533599	-0.29516776118638
200_Neg	PecM_Mut - WT	D-ORNITHINE: 0.659	-0.288490435026617	-0.144245217513309	0.144245217513308	-1.25977096857682	0.285769692476459	0.779139483280464	3.47234469699772	-0.964280996602623	0.387300126549389	Welch Two Sample t-test	two.sided	0.8145195	131.082734891715							1								2511609.5	2312926.71333333	1.08590102986027	0.118892620420071	2021417.8	2617222.5	3454909.2	567087.44	2058501.5	3754470.2	200	Neg	-0.334833521430846	-0.0909991163418509	0.237552962773897	0.181283652996044	-0.335455093882977	0.342451115885732
2003_Pos	PecM_Mut - WT	Istamycin AP	-0.0587918105806374	-0.0293959052903186	0.0293959052903188	-0.249967065991586	0.821198644466361	0.999151906182531	2.57442676844696	-0.882406665521225	0.76482304435995	Welch Two Sample t-test	two.sided	7.82	349.1831	C17984						3		C17984	(M-H+2Na)+	1.74304386263202	0.941045264370123	0.941045264370123	KEGG_1.0	926982.753333333	976859.313333333	0.948941920991871	-0.0756083035957769	859672.5	1136151.5	920962.7	905270.5	1000313.06	889155.94	2003	Pos	0.0821765616847776	0.455722338387719	-0.194243060739747	-0.0920702545811466	0.0238787831840135	-0.275464367935616
2004_Pos	PecM_Mut - WT	344.2278_7.82	-0.0648087353276356	-0.032404367663818	0.0324043676638177	-0.351752672768652	0.746353988220843	0.999151906182531	3.29158053992634	-0.622842583981685	0.493225113326414	Welch Two Sample t-test	two.sided	7.82	344.2278															780430.503333333	811194.003333333	0.962076272909332	-0.055776820241284	681035.06	846980.2	785612.25	789280.25	874644.2	797321.56	2004	Pos	-0.0130138278089679	0.331458953904901	-0.206461734791246	-0.030712661637047	0.12226245960876	-0.203533189276401
201_Neg	PecM_Mut - WT	D-3-PHOSPHOGLYCERIC ACID-H2O: 0.895	-0.164033331030118	-0.0820166655150588	0.082016665515059	-0.385543809910541	0.733103046749368	0.863957999179901	2.26319960411934	-1.80502552488922	1.47695886282898	Welch Two Sample t-test	two.sided	0.81792504	166.975173542193							1								363728.683333333	499032.233333333	0.728868115199239	-0.456270304698825	269069.2	507838.34	422036.97	34442.42	400079.88	954815.94	201	Neg	-0.290317052194045	0.206825668383585	-0.0113629110453755	-0.685867072841723	0.055629966694244	0.725091401003315
2010_Pos	PecM_Mut - WT	L-TRYPTOPHAN-NH3: 0.743	-0.0136934691980395	-0.00684673459901967	0.00684673459901986	-0.0748112740232513	0.944376840212994	0.999151906182531	3.55945685753053	-0.547687976595987	0.520301038199908	Welch Two Sample t-test	two.sided	7.848594	188.070506234558							1								27237109.3333333	27941268	0.974798614484258	-0.0368238943781305	26111706	23515060	30725050	26916952	24874572	33391792	2010	Pos	0.214174214441344	-0.132700747113935	0.059555310365073	-0.0574327424711024	-0.294269728603476	0.210673693382097
2011_Pos	PecM_Mut - WT	L-TRYPTOPHAN: 0.737	0.00272903757460493	0.0013645187873023	-0.00136451878730263	0.0179975174474022	0.986858822411267	0.999151906182531	2.76691832871832	-0.503670777823547	0.509128852972757	Welch Two Sample t-test	two.sided	7.8459225	205.097068103761							1								61200778	62105722.6666667	0.985428964871342	-0.0211762172477113	57587210	54511884	68131640	60674484	57883484	71130800	2011	Pos	0.216820151852617	-0.0718160687634606	0.0442939873621649	-0.0541312496569663	-0.257020582852875	0.121853762058519
2017_Pos	PecM_Mut - WT	Suberic acid	-0.0311530890286894	-0.0155765445143444	0.015576544514345	-0.0951612775460492	0.932364061343613	0.999151906182531	2.13751133286248	-1.35634799505451	1.29404181699713	Welch Two Sample t-test	two.sided	7.89	197.0785	C08278	Lipids	Fatty acyls	Fatty Acids and Conjugates	Dicarboxylic acids	none	3	505-48-6	C08278	(M+Na)+	0.078553140028248	0.999876595698771	0.999876595698771	KEGG_1.0	284567.94	319837.633333333	0.889726255895049	-0.168566567809281	261061.56	177364.58	323715.88	486405.94	268926.38	295742.38	2017	Pos	0.0552730143087612	-0.479473999184908	0.0322643634517306	0.619489348606536	-0.134267011303525	-0.093285715878593
202_Neg	PecM_Mut - WT	GLYCERALDEHYDE+FA: 0.803	0.0267464828432727	0.0133732414216364	-0.0133732414216363	0.0530908730912598	0.962399167988903	0.978468912908941	2.04111974357427	-2.09955956366841	2.15305252935495	Welch Two Sample t-test	two.sided	0.8106212	135.030219134105							1								443223.226666667	596006.414	0.74365512896421	-0.4272943701717	372056.3	1216866.1	537962.44	24478.342	419650.94	546674.8	202	Neg	-0.0719198977898424	0.788015990845746	0.103896278079348	-0.935591250015731	0.00814334397540358	0.107455534905076
2023_Pos	PecM_Mut - WT	Methyl 2-diazoacetamidohexonate	-0.0912811692247307	-0.0456405846123651	0.0456405846123656	-0.412089641385572	0.708705397076134	0.999151906182531	2.9139939554618	-0.808136500355698	0.625574161906237	Welch Two Sample t-test	two.sided	7.91	215.1254	C01223						3		C01223	(M+H)+	2.79127349998021	0.855709649376243	0.855709649376243	KEGG_1.0	381573.136666667	410906.5	0.92861304619583	-0.106850545245106	366200.47	372867.9	381627	494088.2	396891.94	365763.4	2023	Pos	0.128929759427049	0.0632360854040438	-0.209162441091069	0.380786288538973	-0.0566890721730752	-0.30710062010592
2028_Pos	PecM_Mut - WT	155.1542_7.95	-0.0989857336436759	-0.0494928668218382	0.0494928668218377	-0.274961535574276	0.797173775116824	0.999151906182531	3.93609398564475	-1.1049343989441	0.906962931656744	Welch Two Sample t-test	two.sided	7.95	155.1542															294973.2	330715.423333333	0.891924534474136	-0.165006445667437	342873.72	417303.7	208052.1	356123.4	333993.78	218719.17	2028	Pos	0.294651089474014	0.448409714506539	-0.505821397839382	0.165973731206685	0.0626917078998534	-0.465904845247711
203_Neg	PecM_Mut - WT	C6H12O6-HEXOSE/KETOSE/INOSITOL: 0.858	-0.187661905488785	-0.0938309527443923	0.0938309527443923	-0.65371076675358	0.549272752556493	0.779139483280464	3.96459500102418	-0.987515888999568	0.612192078021999	Welch Two Sample t-test	two.sided	0.8303073	179.056333765797							1								708975.853333333	625738.94	1.13302178913995	0.180175605890891	485300.1	604436.75	874949.9	159480.17	766677.56	1113299.9	203	Neg	-0.480131029197591	-0.312537692221482	0.102898672507548	0.190032249590079	0.095739498456866	0.40399830086458
2031_Pos	PecM_Mut - WT	Propylene	0.0239633006060998	0.0119816503030497	-0.0119816503030501	0.109582639507044	0.918019448511207	0.999151906182531	3.99883419738048	-0.583253675856619	0.631180277068818	Welch Two Sample t-test	two.sided	7.95	102.128	C11505						3	115-07-1	C11505	(2M+NH4)+	0.153342699995562	0.999529830891314	0.999529830891314	KEGG_1.0	1014813.96666667	1014397.18666667	1.00041086470416	0.000592630733976605	1023928.3	1069138.1	960188.8	1007568.4	1060324.8	966485.06	2031	Pos	0.283425243903625	0.261136426092791	-0.256757290309161	-0.0278751604204082	0.00927699731468524	-0.269206216581533
2032_Pos	PecM_Mut - WT	Octylamine	0.0184183541800044	0.00920917709000277	-0.00920917709000166	0.0973674514797465	0.927302888545981	0.999151906182531	3.8405119240329	-0.515497790175254	0.552334498535263	Welch Two Sample t-test	two.sided	7.96	130.1591	C01740						3	111-86-4	C01740	(M+H)+	0.0258322599933081	0.999986653975932	0.999986653975932	KEGG_1.0	1040216.85	1043880.43333333	0.996490418618505	-0.0050721614517518	996719.75	1005458	1138227.1	1130217.6	985703.7	995965.7	2032	Pos	0.217747919814179	0.119799735423749	0.00553770142815333	0.154605469031967	-0.195658089972324	-0.302032735725721
2033_Pos	PecM_Mut - WT	6-Hydroxymelatonin	-0.023272789412107	-0.0116363947060533	0.0116363947060537	-0.0933725353848687	0.93032157541817	0.999151906182531	3.80006070316813	-0.729891174150266	0.683345595326052	Welch Two Sample t-test	two.sided	7.97	295.1287	C05643						3	2208-41-5	C05643	(M+HCOO+2H)+	0.427507520015524	0.996351418713885	0.996351418713885	KEGG_1.0	1975697.36666667	2040100.8	0.96843124941016	-0.0462784618106493	1406103.9	1454646.1	2489091	1967330.1	2031897.2	2698326.2	2033	Pos	-0.286375258127735	-0.320661637562297	0.24902075095529	-0.000383644877025918	0.00244532305428512	0.355954466557484
2039_Pos	PecM_Mut - WT	Toluene-cis-dihydrodiol	0.0787859172999174	0.0393929586499585	-0.0393929586499589	0.406344928882542	0.705965299921992	0.999151906182531	3.86732834913148	-0.466899019163291	0.624470853763126	Welch Two Sample t-test	two.sided	8.04	127.0755	C04592						3		C04592	(M+H)+	0.279593802510192	0.998437767669289	0.998437767669289	KEGG_1.0	489963.713333333	477418.12	1.02627799994967	0.0374215835986761	492764.4	467520.56	487443.62	500562	489683.12	464171.8	2039	Pos	0.331702521171596	0.115077471002013	-0.159204919850894	0.0508512602969913	-0.0543187253708266	-0.284107607248881
204_Neg	PecM_Mut - WT	HYDROXYPYRUVATE+FA: 0.925	0.152266895269254	0.076133447634626	-0.0761334476346277	0.305379691697091	0.786290042658242	0.877973317735385	2.22715781620271	-1.79646947849609	2.1010032690346	Welch Two Sample t-test	two.sided	0.8341572	149.009403912723							1								161312.066666667	176320.141	0.914881679153527	-0.128342921912828	110898.55	192100.22	208790.9	7210.203	164246.75	329650	204	Neg	-0.149610263958967	0.210018694198689	0.23353887370131	-1.02185206973549	0.144471733161535	0.583433032632918
2041_Pos	PecM_Mut - WT	Fortimicin A	0.14269238379231	0.0713461918961552	-0.071346191896155	0.607984819893418	0.576026694634499	0.999151906182531	3.99997798252956	-0.508933146319249	0.794317913903869	Welch Two Sample t-test	two.sided	8	388.254	C17708						3	55779-06-1	C17708	(M+H-H2O)+	3.49278144739174	0.78349512069152	0.78349512069152	KEGG_1.0	528189.636666667	490470.98	1.07690293249698	0.106888217276451	554824.25	541560.06	492799.66	463362.66	536945	466490.22	2041	Pos	0.379395286524354	0.250558647206722	-0.190601407117243	-0.163644932165164	0.0252446962813545	-0.300952290730023
2042_Pos	PecM_Mut - WT	Fortimicin B	0.115194272038493	0.0575971360192463	-0.0575971360192467	0.504889669835364	0.660633750706886	0.999151906182531	2.1517015365308	-0.803056205959175	1.03344475003616	Welch Two Sample t-test	two.sided	8	393.2094	C17709						3	54783-95-8	C17709	(M-H+2Na)+	1.95588565006233	0.926343860602112	0.926343860602112	KEGG_1.0	536876.7	510131.72	1.0524275965431	0.0737209841693556	490013.34	593807.1	568940.2	476104.44	551676.56	460483.62	2042	Pos	0.143313223687158	0.373459443843936	0.000463756202288675	-0.167789152423426	0.0290144281682922	-0.37846169947825
2048_Pos	PecM_Mut - WT	Mevinphos	-0.218213086751518	-0.109106543375759	0.109106543375758	-1.3088439162247	0.260736355162358	0.999151906182531	3.99881390015313	-0.681161745267669	0.244735571764633	Welch Two Sample t-test	two.sided	8.06	225.0522	C18688						3	7786-34-7	C18688	(M+H)+	0.249027817460501	0.998760471773137	0.998760471773137	KEGG_1.0	203710.196666667	230843.25	0.882461136146137	-0.180395351828033	196330.92	203380.17	222458.11	257682.94	192341.56	231466.64	2048	Pos	0.100539938781337	0.0602608989999905	-0.116725435085226	0.331486029127738	-0.311134133823389	-0.0644272980004533
205_Neg	PecM_Mut - WT	N-Hydroxy-L-valine	0.293190957107724	0.146595478553862	-0.146595478553862	2.58002492252853	0.0746638120667005	0.779139483280464	3.28326213372061	-0.0514323196009687	0.637814233816416	Welch Two Sample t-test	two.sided	0.82	154.0457	C20313						3		C20313	(M+Na-2H)-	7.17322817003208	0.773154784393791	0.773154784393791	KEGG_1.0	1948261.86666667	1339546.52666667	1.45441896035872	0.540442912288496	1806267.8	1731307	1991604.4	305265.78	2046913.4	1982066.8	205	Neg	0.104634668164759	-0.182300391664362	0.0029532127160036	-0.225511040947057	0.332198554780823	-0.0319750030501672
2052_Pos	PecM_Mut - WT	beta-Cymaropyranose	-0.175559498077221	-0.0877797490386104	0.0877797490386108	-1.35422477120137	0.247122571708088	0.999151906182531	3.99951480611929	-0.53551054961779	0.184391553463347	Welch Two Sample t-test	two.sided	8.06	204.123	C08234						3	579-04-4	C08234	(M+CH3CN+H)+	0.0488382424634892	0.999952297659254	0.999952297659254	KEGG_1.0	211858.156666667	230334.016666667	0.919786663440434	-0.120628815551597	197405.75	207239.38	221047.42	245830.81	217121.3	237931.86	2052	Pos	0.0913274530276879	0.0738407336270616	-0.215112699879306	0.252184261390617	-0.139554000264213	-0.0626857479018461
206_Neg	PecM_Mut - WT	BETAINE+Cl: 0.939	0.261767783926637	0.130883891963319	-0.130883891963318	2.2999268089381	0.0891825126799994	0.779139483280464	3.65544595971555	-0.066336018303036	0.58987158615631	Welch Two Sample t-test	two.sided	0.79310644	152.048466619229							1								5624699.33333333	4017968.7	1.39988629909768	0.485309654034991	5305075.5	5316420	5857521.5	865679.6	5711501	5871806.5	206	Neg	0.124006187829201	-0.0810716102161928	0.0184351081926817	-0.309203438840861	0.250210379868073	-0.00237662683290142
2066_Pos	PecM_Mut - WT	2-METHYLBUTRYOYLCARNITINE: 0.929	-0.0169137031902246	-0.0084568515951119	0.00845685159511266	-0.0614686528595746	0.955943736703675	0.999151906182531	2.28731853367062	-1.06913884014583	1.03531143376538	Welch Two Sample t-test	two.sided	8.095031	246.169773138701							1								369139.966666667	394192.663333333	0.936445553159669	-0.094732979191093	324231.25	236289.86	433837.4	472530.16	349351.25	473757.97	2066	Pos	0.0177864088620858	-0.517822623516299	0.0999920460937275	0.335747062536681	-0.143149009741149	0.207446115764956
2068_Pos	PecM_Mut - WT	1,2-Dihydroxy-5-(methylthio)pent-1-en-3-one	0.0710674941222007	0.0355337470611004	-0.0355337470611003	0.20711249382286	0.847195779997308	0.999151906182531	3.56775974594003	-0.928919818653688	1.07105480689809	Welch Two Sample t-test	two.sided	8.14	180.0702	C15606						3		C15606	(M+NH4)+	2.99440839000908	0.83583033745378	0.83583033745378	KEGG_1.0	3459361.63333333	3316265.4	1.04314981344175	0.0609463674343366	3027090.2	4067079.2	2707100.2	3696976	4643894.5	2184741	2068	Pos	0.0754793607503053	0.351073402772037	-0.321992458542642	0.126108478105826	0.353114338975638	-0.583783122061164
2069_Pos	PecM_Mut - WT	111.0394_8.17	0.138194056511709	0.0690970282558543	-0.0690970282558543	0.56690918218831	0.602691434943534	0.999151906182531	3.78554090709547	-0.554006215683366	0.830394328706784	Welch Two Sample t-test	two.sided	8.17	111.0394															2540606.46666667	2358609.63333333	1.07716276180731	0.107236260941328	2409694.8	2377258.5	2289789.8	2682833.8	2922334.8	2015736.6	2069	Pos	0.214438213664494	0.10636144124388	-0.231774074537531	0.13857188567433	0.2246269456406	-0.452224411685773
2070_Pos	PecM_Mut - WT	CAFFEINE-D3: 0.376	0.0902278448913752	0.0451139224456877	-0.0451139224456875	0.424496985393846	0.699171914891239	0.999151906182531	3.07344396475476	-0.577155497454846	0.757611187237596	Welch Two Sample t-test	two.sided	8.150169	198.106296361421							1								109586818.666667	106309953.333333	1.03082369270786	0.0437976019524986	116178424	87557030	112697576	117070510	99884456	114302320	2070	Pos	0.411264193785655	-0.206087689346935	-0.0714246129295019	0.140845675288822	-0.20449781351909	-0.0700997532789496
210_Neg	PecM_Mut - WT	BETAINE+FA: 0.931	-0.185262348125353	-0.0926311740626764	0.0926311740626763	-0.602659214292122	0.607049682083806	0.795829472042179	2.03475892470448	-1.48651478988024	1.11599009362954	Welch Two Sample t-test	two.sided	0.8303168	162.077406053394							1								33568282	25735892.6666667	1.30433719299265	0.38331687859737	31380146	31121346	35513456	11939096	33811244	34147236	210	Neg	-0.106832028678828	-0.230486560610504	-0.13339769039261	0.704471062863227	-0.0376638031165913	-0.196090980064694
2102_Pos	PecM_Mut - WT	TRYPTAMINE-NH3: 0.767	-0.393978100226868	-0.196989050113434	0.196989050113434	-1.72310371726432	0.213375962896353	0.999151906182531	2.24101905862916	-1.28300682236678	0.495050621913045	Welch Two Sample t-test	two.sided	8.285531	144.080654894196							1								992283.983333333	1392785.55333333	0.712445631675684	-0.489148171816859	791221.3	919015.56	1154586.9	1821853.9	1031043.75	1437487.2	2102	Pos	-0.294271355465106	-0.17051837874677	-0.105384546829766	0.59660113235967	-0.191311248045431	0.164884396727401
2103_Pos	PecM_Mut - WT	3-Hydroxyhexobarbital	-0.457168548504513	-0.228584274252256	0.228584274252256	-2.17107855534442	0.159834429371134	0.999151906182531	2.03601986171335	-1.3479990172374	0.43366192022837	Welch Two Sample t-test	two.sided	8.32	217.0967	C03068						3		C03068	(M+H-2H2O)+	1.10600525744076	0.975831888699653	0.975831888699653	KEGG_1.0	7181113.16666667	10726342.5	0.669483858702691	-0.578878822385281	6033244	7135759.5	7837336	13922475	7672759.5	11120793	2103	Pos	-0.263240367688438	-0.119968106428907	-0.228181896387068	0.604647435345881	-0.194330558681263	0.201073493839795
2117_Pos	PecM_Mut - WT	Dihydrobiopterin	-0.0238278207835245	-0.0119139103917623	0.0119139103917623	-0.149286079009473	0.891657751515658	0.999151906182531	2.73150556346496	-0.561232304883869	0.51357666331682	Welch Two Sample t-test	two.sided	8.36	281.1358	C00268						3		C00268	(M+CH3CN+H)+	0.380091907459246	0.997114773128152	0.997114773128152	KEGG_1.0	95695.2583333333	98614.7916666667	0.970394569780142	-0.0433566175670055	84914.02	78877.76	99518.7	106123.875	102653.055	110842.74	2117	Pos	0.0475977117222291	-0.272562377998886	-0.139221023860316	0.213819768047277	0.0558815809628001	0.0944843411268958
2118_Pos	PecM_Mut - WT	7,8-Dihydroneopterin	-0.21504257374759	-0.107521286873795	0.107521286873795	-1.17165582651537	0.356715041763526	0.999151906182531	2.10819221252716	-0.967146605671788	0.537061458176607	Welch Two Sample t-test	two.sided	8.29	297.1308	C04874						3		C04874	(M+CH3CN+H)+	0.526489257453022	0.994471519841071	0.994471519841071	KEGG_1.0	66755.4716666667	76850.258	0.868643429494624	-0.20316400998618	56800.31	57090.254	71706.555	88022.28	71759.55	85438.24	2118	Pos	-0.136294940152294	-0.230274653372355	-0.138327243778343	0.389622365256224	-0.0479416766907495	0.163216148737515
2120_Pos	PecM_Mut - WT	Diethyl (2R,3R)-2-methyl-3-hydroxysuccinate	-0.165906392417102	-0.0829531962085508	0.0829531962085512	-0.594456049169914	0.597216825924408	0.999151906182531	2.77129899192332	-1.09703424200522	0.765221457171014	Welch Two Sample t-test	two.sided	8.34	169.0859	C04586						3		C04586	(M+H-2H2O)+	0.0454368449709364	0.999958710714808	0.999958710714808	KEGG_1.0	975567.646666667	1158134.44666667	0.842361307423795	-0.247488924988393	938993.9	776673.44	1126804.1	1599649.8	860904.94	1098080.1	2120	Pos	0.0645572650819839	-0.269467379610799	-0.00597532507374824	0.577726730365324	-0.307441528633888	-0.0593997621288713
2124_Pos	PecM_Mut - WT	(3,4-Dimethoxyphenyl)methanol	-0.160800545673229	-0.0804002728366149	0.0804002728366143	-0.509881258682845	0.657292296133164	0.999151906182531	2.17036581426291	-1.42059242938647	1.09899133804001	Welch Two Sample t-test	two.sided	8.37	191.0677	C21420						3	93-03-8	C21420	(M+Na)+	0.401627717536712	0.996779101787812	0.996779101787812	KEGG_1.0	392112.896666667	486139.8	0.806584642250371	-0.31010215847182	354890.16	274529.2	453769	723744.7	367679.53	460145.5	2124	Pos	-0.0238298970952311	-0.404220812978465	-0.0096395945453477	0.65440141048268	-0.207731326869266	-0.00897977899437206
213_Neg	PecM_Mut - WT	LL-2,6-DIAMINOHEPTANEDIOATE: 0.688	0.225114094016356	0.112557047008178	-0.112557047008178	0.518265000155992	0.64218820849282	0.810873590447156	2.81876221857856	-1.20888341792587	1.65911160595858	Welch Two Sample t-test	two.sided	0.83995	189.08828121714							1								1018578.23666667	867957.27	1.17353500209367	0.230860872618544	1366288.4	1237437.8	1001771.56	58117.51	687674.75	1308316.5	213	Neg	0.454407234004719	0.285726697620241	0.051882318557639	-0.900965093831831	-0.168618411537825	0.277567255187056
2130_Pos	PecM_Mut - WT	Azelaic acid	-0.0832754027850863	-0.0416377013925433	0.041637701392543	-0.421359281065801	0.69515434099043	0.999151906182531	3.99906010101666	-0.632049400403247	0.465498594833075	Welch Two Sample t-test	two.sided	8.41	211.0943	C08261	Lipids	Fatty acyls	Fatty Acids and Conjugates	Dicarboxylic acids	none	3	123-99-9	C08261	(M+Na)+	0.144231122476413	0.999584034203954	0.999584034203954	KEGG_1.0	993482.9	1057132.68	0.939790169006978	-0.0895894188689793	992230.56	892639.44	1045584.7	1211391.5	942633.44	1067367.1	2130	Pos	0.232778842721088	-0.0838210671204691	-0.123988310117906	0.318578038152659	-0.233703636780812	-0.109843866854561
2135_Pos	PecM_Mut - WT	Aciclovir	0.0249024635245228	0.0124512317622609	-0.012451231762262	0.163186669709901	0.87828687067123	0.999151906182531	3.99862974253422	-0.398843349681076	0.448648276730122	Welch Two Sample t-test	two.sided	8.27	267.1202	C06810						3	59277-89-3	C06810	(M+CH3CN+H)+	0.592868844933037	0.99299478238569	0.99299478238569	KEGG_1.0	240591.196666667	241919.946666667	0.994507480601296	-0.00794587195724803	221157.4	211493.27	243061.8	262230.47	257554.39	252036.1	2135	Pos	0.162379497478692	-0.0970757120393889	-0.199328102157927	0.199899349055023	0.0743022999660176	-0.14017733230242
214_Neg	PecM_Mut - WT	D-GLYCERIC ACID: 0.950	0.243431673961708	0.121715836980854	-0.121715836980855	0.486417157619911	0.673461381706337	0.826741778780413	2.06262653862201	-1.84841300079948	2.3352763487229	Welch Two Sample t-test	two.sided	0.8575247	105.019150982725							1								718388.783333333	711407.08	1.00981393569113	0.0140894922003631	666349.25	1062885.1	893533.5	26532.7	595283.6	1044803.44	214	Neg	0.117420539740252	0.406129074250006	0.231435054581689	-1.11421630024511	0.0162919166206198	0.34293971505254
215_Neg	PecM_Mut - WT	L-Lysine 1,6-lactam	0.591475394785368	0.295737697392684	-0.295737697392684	1.72514427445162	0.196850653905489	0.779139483280464	2.59988902620408	-0.60107357429823	1.78402436386897	Welch Two Sample t-test	two.sided	0.91	173.0933	C02837						3		C02837	(M+HCOO)-	0.140962562511504	0.999900652715119	0.999900652715119	KEGG_1.0	8732269.16666667	4613354.87333333	1.89282407411187	0.920540327998361	6120123.5	3927406.5	11526492	459676.12	8550192	9452982	215	Neg	0.0611985807288054	-0.407650437924449	0.488329722844046	-0.784140255112557	0.337684788605201	0.304577600858954
2151_Pos	PecM_Mut - WT	2-Aminoadenosine	-0.0646754058346766	-0.0323377029173379	0.0323377029173387	-0.364440180357811	0.742975388973127	0.999151906182531	2.61398345981599	-0.67969188433573	0.550341072666377	Welch Two Sample t-test	two.sided	8.63	283.115	C00939						3	2096-10-8	C00939	(M+H)+	0.0313944974550395	0.999980287904877	0.999980287904877	KEGG_1.0	213003.653333333	222448.816666667	0.957540060338974	-0.0625952489532836	211421.64	204911.7	206070.72	232046.92	221518.6	230387.83	2151	Pos	0.260322893816201	0.0695678959559443	-0.310586287140806	0.122359137134202	-0.0467497154274087	-0.0949139243381302
2153_Pos	PecM_Mut - WT	trans-2-[(Dimethylamino)methylimino]-5-[2-(5-nitro-2- furyl)-vinyl]-1,3,4-oxadiazole	-0.14298267123222	-0.0714913356161102	0.0714913356161093	-0.580350941388446	0.596739344913106	0.999151906182531	3.52398200916681	-0.865051183617309	0.57908584115287	Welch Two Sample t-test	two.sided	8.61	295.115	C19232						3	25962-77-0	C19232	(M+NH4)+	0.105951072413291	0.999775512606156	0.999775512606156	KEGG_1.0	604130.393333333	674252.8	0.895999828748703	-0.158429638344908	607657.44	770742.3	563538.3	659803.2	641195.44	592212.9	2153	Pos	0.156279943369133	0.43789183894573	-0.322037086978579	0.042647268209657	-0.0487168632388846	-0.266065100307059
2154_Pos	PecM_Mut - WT	8-Amino-7-oxononanoate	0.136093920694228	0.0680469603471138	-0.0680469603471143	0.701862423228717	0.52166774041123	0.999151906182531	3.97669539411267	-0.403516392043264	0.67570423343172	Welch Two Sample t-test	two.sided	8.49	170.1175	C01092	Lipids	Fatty acyls	Fatty Acids and Conjugates	Oxo fatty acids	none	3		C01092	(M+H-H2O)+	0.0320008550147577	0.999979519115303	0.999979519115303	KEGG_1.0	554968.536666667	523393.3	1.06032793439784	0.0845105253178873	432465.47	417640.12	684644.7	502161.72	547795.44	650378.06	2154	Pos	-0.108990020005887	-0.283396060748486	0.325604328459367	-0.121413175789544	-0.0124734274121387	0.200668355496687
2155_Pos	PecM_Mut - WT	Pantothenol	0.232458710862553	0.116229355431276	-0.116229355431277	1.3267022530044	0.264199519872888	0.999151906182531	3.51611392360201	-0.281592930431688	0.746510352156795	Welch Two Sample t-test	two.sided	8.49	188.1281	C05944						3	81-13-0	C05944	(M+H-H2O)+	0.0588482274821445	0.99993074012102	0.99993074012102	KEGG_1.0	306814.513333333	272987.666666667	1.1239134612919	0.168530955691015	241048.98	245943.02	310352.34	247756.78	369042.22	325263.2	2155	Pos	-0.0459997147095525	-0.112783550758477	-0.010971827147021	-0.288123636065495	0.405659608150403	0.0522191205301411
2163_Pos	PecM_Mut - WT	7-Deoxyloganetin	-0.238563035177857	-0.119281517588929	0.119281517588928	-1.72813478654351	0.211115516297099	0.999151906182531	2.26749877771111	-0.770185223087424	0.29305915273171	Welch Two Sample t-test	two.sided	8.69	213.1119	C20790						3		C20790	(M+H)+	0.823597889905159	0.986525337427959	0.986525337427959	KEGG_1.0	282234.773333333	318009.053333333	0.887505466825494	-0.172172088692271	251997.1	318648.88	307087.16	322992.38	287620.06	312385.9	2163	Pos	-0.0536807739248224	0.335627392366305	-0.132816105050235	0.147004232502332	-0.171347673791729	-0.124787072101852
2168_Pos	PecM_Mut - WT	Cycloheptanecarboxylic acid	0.0704685263191913	0.0352342631595959	-0.0352342631595953	0.359191222311926	0.740558582264857	0.999151906182531	3.41087509151198	-0.513420374695142	0.654357427333525	Welch Two Sample t-test	two.sided	8.77	125.0962	C12104						3	1460-16-8	C12104	(M+H-H2O)+	0.249878054994213	0.998751998554981	0.998751998554981	KEGG_1.0	273561.823333333	267349.883333333	1.02323524485049	0.0331378631313457	257119.28	284534.7	271192.97	256105.14	292373.22	261409.81	2168	Pos	0.193503916409921	0.284591479925539	-0.166182769853968	-0.124356335544592	0.0783816429228348	-0.265937933859733
217_Neg	PecM_Mut - WT	2-Hydroxy-3-oxopropane-1-sulfonate	0.640703480123742	0.320351740061872	-0.32035174006187	1.60237479719807	0.209842158430407	0.779139483280464	2.92050529732341	-0.651606395241175	1.93301335548866	Welch Two Sample t-test	two.sided	0.87	152.9863	C20798						3		C20798	(M-H)-	0.0629334625301681	0.99998019709255	0.99998019709255	KEGG_1.0	648144.15	311333.292666667	2.08183373017528	1.05785484950648	389089.6	526017	679943.75	20338.098	875399.1	387644.78	217	Neg	0.00948721903193686	0.171726221927426	0.329027061707882	-1.01806566860002	0.622540939445796	-0.114715773513017
218_Neg	PecM_Mut - WT	Choline sulfate	-0.285710241561893	-0.142855120780946	0.142855120780947	-1.29623128109617	0.287730504470844	0.779139483280464	2.92365939676488	-0.997649153311561	0.426228670187775	Welch Two Sample t-test	two.sided	0.86	228.0547	C00919						3	4858-96-2	C00919	(M+HCOO)-	0.0657109499968556	0.999978410588307	0.999978410588307	KEGG_1.0	1243113.6	1057263.03333333	1.17578460686431	0.233623795659011	1035501.7	1328705.8	1376873	361260.4	1316966.1	1481822.9	218	Neg	-0.324745281988141	-0.0870762839916449	-0.113916922035373	0.536102253787715	0.0100968416806746	-0.0204606074532303
2186_Pos	PecM_Mut - WT	Butopyronoxyl	-0.283088951178695	-0.141544475589348	0.141544475589347	-1.30407897369862	0.290069437976246	0.999151906182531	2.76752178974711	-1.00795245226461	0.441774549907223	Welch Two Sample t-test	two.sided	8.62	273.133	C19142						3	532-34-3	C19142	(M+HCOO+2H)+	0.788834414890971	0.987631926492146	0.987631926492146	KEGG_1.0	139985.353333333	171395.71	0.816737789605897	-0.292055113643613	133222.33	196376.64	138025.03	165344.52	148708.7	152465.97	2186	Pos	-0.00125260423688728	0.507405844943545	-0.305248725806415	0.0907699338351936	-0.118132096724741	-0.173542352010697
2187_Pos	PecM_Mut - WT	Asebogenin	-0.206488408086841	-0.10324420404342	0.10324420404342	-0.841735431024051	0.454447324959188	0.999151906182531	3.44005722361695	-0.933617002477395	0.520640186303714	Welch Two Sample t-test	two.sided	8.61	311.0889	C09471	Lipids	Polyketides	Flavonoids	Chalcones and dihydrochalcones	none	3	520-42-3	C09471	(M+Na)+	0.435346355089905	0.996216646008637	0.996216646008637	KEGG_1.0	245924.993333333	287762.82	0.854610033823457	-0.226661839344627	249093.78	326500.84	230544	291270.6	258137.2	245517.02	2187	Pos	0.126262034940724	0.446644465954703	-0.337765017788657	0.127102378851275	-0.0982296292823281	-0.264014232675717
2188_Pos	PecM_Mut - WT	trans-4-Hydroxycyclohexanecarboxylate	-0.0246075915659123	-0.0123037957829568	0.0123037957829555	-0.141260757684578	0.894633509235112	0.999151906182531	3.91495355771253	-0.512435636764527	0.463220453632703	Welch Two Sample t-test	two.sided	8.57	311.1465	C04404						3		C04404	(2M+Na)+	0.0969743300061054	0.999811937272409	0.999811937272409	KEGG_1.0	80631.4863333333	82499.5966666667	0.977356127680463	-0.0330437496627214	70439.484	71062.92	79196.945	90958.89	92258.03	85476.98	2188	Pos	0.0130321319887477	-0.0929979071314654	-0.252448804766893	0.239577399625179	0.202505285429275	-0.109668105144847
220_Neg	PecM_Mut - WT	2-Aminobenzimidazole	-0.236849999913144	-0.118424999956572	0.118424999956572	-1.61414710564735	0.205499927639699	0.779139483280464	2.98022839133221	-0.705580075905787	0.231880076079498	Welch Two Sample t-test	two.sided	0.86	168.0338	C10901						3	934-32-7	C10901	(M+Cl)-	1.0288386925339	0.994721435565855	0.994721435565855	KEGG_1.0	1150906.46666667	974280.353333333	1.18128879714041	0.240361712633525	954801.1	1252761.8	1313517.2	251613.16	1184401.1	1418466.1	220	Neg	-0.378154809927311	-0.000236133739603569	-0.0129234401012808	0.231083382541497	0.0358032501588757	0.124427751067823
2203_Pos	PecM_Mut - WT	Gabapentin	-0.235737458607106	-0.117868729303553	0.117868729303554	-1.06969686517954	0.382948861189273	0.999151906182531	2.32912980716534	-1.06643969820091	0.594964780986702	Welch Two Sample t-test	two.sided	8.68	172.1332	C07018						3	60142-96-3	C07018	(M+H)+	0.0780642524489394	0.999878126876924	0.999878126876924	KEGG_1.0	213407.976666667	253505.4	0.841828129367922	-0.248402377294901	175580.6	198238.22	250441.95	325042.06	214201.38	237235.92	2203	Pos	-0.188431208737837	-0.0839680597590504	0.00351100988722756	0.541274842440377	-0.168685989060049	-0.103700594770666
2204_Pos	PecM_Mut - WT	Dimethirimol	-0.169970811816871	-0.0849854059084357	0.084985405908435	-0.808447511107573	0.472286093472329	0.999151906182531	3.35084744578853	-0.80112125243347	0.461179628799728	Welch Two Sample t-test	two.sided	8.68	273.1671	C18784						3	5221-53-4	C18784	(M+CH3CN+Na)+	3.78614724752424	0.75073825274629	0.75073825274629	KEGG_1.0	266994.85	298913.666666667	0.893217272322778	-0.162916945771887	262654	300436.75	281654.25	329369.28	256676.3	266934.97	2204	Pos	0.132778348880064	0.270682443013232	-0.154439831010192	0.256000672161192	-0.233294735595179	-0.271726897449119
2207_Pos	PecM_Mut - WT	1,3-Butadiene	0.0546531309035051	0.0273265654517531	-0.027326565451752	0.334974732635796	0.757368251526888	0.999151906182531	3.38124163231216	-0.432983149218688	0.542289411025698	Welch Two Sample t-test	two.sided	8.66	109.1015	C16450						3	106-99-0	C16450	(2M+H)+	0.381027737503814	0.99710056875841	0.99710056875841	KEGG_1.0	215127.596666667	213779.27	1.00630709734703	0.00907064332408001	209478.61	186436.81	225830.56	229596.45	210073.62	225304.55	2207	Pos	0.300930825482345	-0.11138555912322	-0.0800375914240566	0.147176035783619	-0.138913537703029	-0.117770173015655
2208_Pos	PecM_Mut - WT	Prenol	-0.0445249869394235	-0.0222624934697112	0.0222624934697123	-0.219030442148826	0.841322387252388	0.999151906182531	2.85926262503102	-0.709852411988576	0.620802438109729	Welch Two Sample t-test	two.sided	8.73	128.107	C01390						3	556-82-1	C01390	(M+CH3CN+H)+	0.0912994349988594	0.999833302159007	0.999833302159007	KEGG_1.0	177034.15	184946.783333333	0.957216702065738	-0.063082524821239	159587	147886.78	202966.2	220917.8	168549.25	186035.77	2208	Pos	0.05878187753047	-0.196464042523067	0.0710329919562784	0.387079584853306	-0.196602349895882	-0.123828061921102
2209_Pos	PecM_Mut - WT	141.5321_8.7	0.043978056316298	0.0219890281581487	-0.0219890281581494	0.16487224642453	0.877598576559344	0.999151906182531	3.72578328890297	-0.718611362344139	0.806567474976735	Welch Two Sample t-test	two.sided	8.7	141.5321															1165289.96666667	1146884.83333333	1.01604793506584	0.0229684671203534	1112513.6	1257929.8	1022672.3	1236890.5	1360684	945834.2	2209	Pos	0.171764951332549	0.271493735855789	-0.299773454342709	0.0978783988953879	0.193975587484606	-0.435339219225625
221_Neg	PecM_Mut - WT	epsilon-(gamma-L-Glutamyl)-L-lysine	0.136852794098718	0.0684263970493587	-0.068426397049359	0.344384287421499	0.7614622918806	0.871151014510582	2.14150852906405	-1.46911825267747	1.7428238408749	Welch Two Sample t-test	two.sided	0.86	274.1409	C21730						3	17105-15-6	C21730	(M-H)-	0.16612203751265	0.999862026862432	0.999862026862432	KEGG_1.0	571241.873333333	544604.636666667	1.04891114557838	0.0688924708009542	625161.2	643593.4	585203.7	42700.21	503360.72	947520.3	221	Neg	0.214792722171103	0.153048112995417	0.00704471517611542	-0.827813966566031	-0.0165582461991422	0.469486662422537
2210_Pos	PecM_Mut - WT	N-BOC-L-Aspartic Acid: 0.832	0.142425646494941	0.0712128232474704	-0.0712128232474703	0.850223453192954	0.47545100425451	0.999151906182531	2.26829381939292	-0.502499021524348	0.78735031451423	Welch Two Sample t-test	two.sided	8.69221	134.044728067649							1								30384113.3333333	28920652.6666667	1.05060261549192	0.0712170812219822	30595492	25504402	31501898	30018200	29054950	31239356	2210	Pos	0.392814983664135	-0.124513293718714	-0.0535425052615587	0.011859141322516	-0.125634008660165	-0.100984317346213
2211_Pos	PecM_Mut - WT	Moniliformin	0.180400782488807	0.0902003912444035	-0.0902003912444038	1.15222527401052	0.360078186710137	0.999151906182531	2.1756083328471	-0.443737846186504	0.804539411164119	Welch Two Sample t-test	two.sided	8.7	116.0346	C20592						3	31876-38-7	C20592	(M+NH4)+	0.854437097501659	0.985504826318333	0.985504826318333	KEGG_1.0	2347551.16666667	2195918.16666667	1.06905220891276	0.0963323111503394	2341100.2	1957818.2	2450553.5	2260368.5	2250999.8	2369567.8	2211	Pos	0.3930265624018	-0.121070614048569	-0.0204246186438365	-0.0259412966976475	-0.102000770024753	-0.123589262986995
2212_Pos	PecM_Mut - WT	2-Oxosuccinamate	0.146679467608781	0.0733397338043903	-0.0733397338043905	0.72858167426374	0.506819244598168	0.999151906182531	3.97928433778936	-0.41342928321383	0.706788218431392	Welch Two Sample t-test	two.sided	8.68	178.0349	C02362						3		C02362	(M+HCOO+2H)+	0.602552475044149	0.992764910489425	0.992764910489425	KEGG_1.0	2008192.06666667	1873159.66666667	1.07208803520753	0.10042337850326	1836444.5	1844982.1	1895546.5	2021726.8	2292585.2	1752770.1	2212	Pos	0.17632627681599	0.0821814341990027	-0.19827755924518	0.0657917643802747	0.241970483842361	-0.367992399992449
2213_Pos	PecM_Mut - WT	N-BOC-L-Aspartic Acid: 0.607	0.116451224674897	0.0582256123374484	-0.0582256123374488	0.634394148595369	0.5607854493182	0.999151906182531	3.94025515817275	-0.39626323259326	0.629165681943054	Welch Two Sample t-test	two.sided	8.699088	256.078921341623							1								2178881.4	2091134.5	1.0419613850759	0.0593018125571274	2088641.2	1914697.4	2152158.2	2330277	2295844.8	2028429.1	2213	Pos	0.261320666209309	-0.0319872924186513	-0.159009408568767	0.165826836670766	0.0723655793718031	-0.308516381264461
2214_Pos	PecM_Mut - WT	Formamide	0.0528965033723448	0.0264482516861727	-0.0264482516861721	0.304347563663442	0.788217941526522	0.999151906182531	2.11498116375124	-0.65727765490176	0.76307066164645	Welch Two Sample t-test	two.sided	8.7	129.0078	C00488						3	75-12-7	C00488	(2M+K)+	3.97198003000199	0.729400359910021	0.729400359910021	KEGG_1.0	1160632.63333333	1150686.6	1.00864356405413	0.0124164428088051	1162215.2	1048564.7	1132419.5	1172553.5	1187263.2	1230941.6	2214	Pos	0.346033523999827	-0.011229092925662	-0.24052235368201	0.0145271348180622	-0.0261664152592989	-0.0826427969509166
2215_Pos	PecM_Mut - WT	Acetylenedicarboxylate	0.142457322885565	0.0712286614427825	-0.0712286614427828	0.804802259702297	0.475644456346905	0.999151906182531	3.24983424668381	-0.397140635572788	0.682055281343919	Welch Two Sample t-test	two.sided	8.7	132.0292	C03248						3	142-45-0	C03248	(M+NH4)+	0.117501745009463	0.999723904919658	0.999723904919658	KEGG_1.0	1824118.5	1730971.13333333	1.05381220106617	0.0756177884829327	1833420.6	1542191.4	1832085.5	1876974.2	1806849.4	1773747.8	2215	Pos	0.373087488976903	-0.101690869817294	-0.114908800701547	0.0980220302034507	-0.0444927039470086	-0.210017144714505
2216_Pos	PecM_Mut - WT	138.0129_8.7	0.0335964719523491	0.0167982359761746	-0.0167982359761745	0.179923193177414	0.866273772236225	0.999151906182531	3.85432894443523	-0.49265969657052	0.559852640475218	Welch Two Sample t-test	two.sided	8.7	138.0129															904913.78	901644.666666667	1.00362572247604	0.00522135195882989	884652.3	900454.9	882659.94	905898.9	947429.1	898580.2	2216	Pos	0.266466431413406	0.186504448371891	-0.233404178181648	-0.0129328801630866	0.0173324546967657	-0.223966276137328
2217_Pos	PecM_Mut - WT	Propynoate	0.151013147463107	0.0755065737315537	-0.0755065737315531	0.870564052562099	0.465027486405871	0.999151906182531	2.30761357843512	-0.507664938854194	0.809691233780407	Welch Two Sample t-test	two.sided	8.7	88.0398	C00804						3	471-25-0	C00804	(M+NH4)+	0.989262316259953	0.980617505001349	0.980617505001349	KEGG_1.0	1789984.3	1694083.83333333	1.05660904423955	0.0794416640694474	1824429.1	1477851.6	1810271.4	1762799.8	1735252.4	1841600.1	2217	Pos	0.409685283187567	-0.148149113149476	-0.0972782556179449	0.0110593025705734	-0.085887306374961	-0.0894299106157568
2218_Pos	PecM_Mut - WT	149.5209_8.7	0.0613656379038899	0.030682818951945	-0.0306828189519449	0.261388825551435	0.807308781809787	0.999151906182531	3.81031843655056	-0.603452379862963	0.726183655670743	Welch Two Sample t-test	two.sided	8.7	149.5209															5544118	5363707.83333333	1.03363534559908	0.0477273095568592	5067492.5	5666020	4872685.5	5352321	6692176	5072782.5	2218	Pos	0.132049743398059	0.226024283029089	-0.325636405946359	-0.0373647878966638	0.285635119404135	-0.28070795198826
2219_Pos	PecM_Mut - WT	127.5262_8.7	0.0940474894549931	0.0470237447274967	-0.0470237447274965	0.576593166491329	0.603617513401746	0.999151906182531	3.08372657578723	-0.41715514018663	0.605250119096617	Welch Two Sample t-test	two.sided	8.7	127.5262															840729.133333333	822670.196666667	1.02195161164199	0.0313268877659272	822515	744893.44	846207.4	772765.75	853465	950351.4	2219	Pos	0.3235200355709	-0.0376509335590325	-0.156968135022979	-0.186200989245909	-0.025480666365431	0.0827806886224521
222_Neg	PecM_Mut - WT	DIHYDROXYACETONE PHOSPHATE: 0.761	0.110097698057458	0.055048849028729	-0.0550488490287293	0.341856676135799	0.750600961315308	0.867783389875082	3.78245251173397	-0.804731012916899	1.02492640903182	Welch Two Sample t-test	two.sided	0.7702153	168.990277554595							1								1126944.06666667	868463.986666667	1.29762901394691	0.375877982535701	669927.7	1116686	1383618.9	132880.36	1327285.6	1355825.6	222	Neg	-0.448577682886622	0.0599523365582442	0.255243838378329	-0.441716601651746	0.35848039159448	0.216617718007314
2223_Pos	PecM_Mut - WT	2-Deoxystreptidine	-0.0882524143710689	-0.0441262071855344	0.0441262071855346	-0.391370043072904	0.715739366274893	0.999151906182531	3.9453612549305	-0.717764254816425	0.541259426074287	Welch Two Sample t-test	two.sided	8.71	229.141	C02628						3		C02628	(M+H-H2O)+	0.852328552483073	0.985575761412931	0.985575761412931	KEGG_1.0	243614.333333333	259867.32	0.937456596440573	-0.0931761985776209	244377.48	276994.03	228780.38	263196.38	257685.14	239411.55	2223	Pos	0.20515511060479	0.325525135476678	-0.312610476585172	0.0642358723113807	-0.0249232555762211	-0.257382386231455
2224_Pos	PecM_Mut - WT	1-Nonanol	-0.0346538450628322	-0.0173269225314158	0.0173269225314164	-0.130514188337255	0.9029251303362	0.999151906182531	3.71084911392478	-0.795065874160162	0.725758184034498	Welch Two Sample t-test	two.sided	8.7	191.1641	C14696						3	143-08-8	C14696	(M+HCOO+2H)+	0.336830362499541	0.99773347858537	0.99773347858537	KEGG_1.0	150324.703333333	155451.583333333	0.967019441744723	-0.0483831997801355	169539.67	171920.92	131549.56	149830.33	149884.88	144603.5	2224	Pos	0.378714390153495	0.316775043835031	-0.348133954167768	-0.0376420815202417	-0.0825612035799744	-0.22715219472054
223_Neg	PecM_Mut - WT	N-Acetylisoniazid	0.412667661737234	0.206333830868616	-0.206333830868618	0.818546031734617	0.496411299735072	0.779139483280464	2.07350084643708	-1.68445827151314	2.50979359498761	Welch Two Sample t-test	two.sided	0.87	214.0392	C07585						3	1078-38-2	C07585	(M+Cl)-	0.826436314937951	0.996590839515739	0.996590839515739	KEGG_1.0	344575.126666667	280700.889666667	1.22755267030272	0.295784927231891	369623.28	383746.22	313985.16	9236.749	350116.94	449119.7	223	Neg	0.298814044964231	0.25925084388777	0.0743715857955618	-1.20473282247452	0.245815861846056	0.326480485980896
224_Neg	PecM_Mut - WT	ALDOPENTOSE: 0.882	-0.110449690608663	-0.0552248453043313	0.0552248453043317	-0.29609243705658	0.790389393494806	0.880352413892588	2.45428825969209	-1.4618208982895	1.24092151707217	Welch Two Sample t-test	two.sided	0.8212792	149.045763228605							1								789598.933333333	893873.04	0.883345730321314	-0.178949893934851	687289.2	1424577	737697	84271.52	943810.6	1172770.6	224	Neg	-0.133759127815314	0.535970812721284	-0.212055413544963	-0.633505093844163	0.180140005447283	0.263208817035874
2241_Pos	PecM_Mut - WT	Toxoflavine	-0.108339292862387	-0.0541696464311943	0.054169646431193	-0.622800523408435	0.568073682206274	0.999151906182531	3.88864872021807	-0.596819407355375	0.380140821630601	Welch Two Sample t-test	two.sided	8.74	235.0939	C16789						3	84-82-2	C16789	(M+CH3CN+H)+	0.292399970049928	0.998291506290144	0.998291506290144	KEGG_1.0	390300.736666667	415436.96	0.939494494343177	-0.0900433877466285	379054.38	407053.6	388020.53	425184.22	403827.3	414073.06	2241	Pos	0.187957914552431	0.222221850639601	-0.270638590342152	0.0987065760788221	-0.0798282635038619	-0.158419487424844
2245_Pos	PecM_Mut - WT	5-FU	0.166560945464226	0.083280472732113	-0.0832804727321133	0.606858897748592	0.590307278096987	0.999151906182531	2.75286502567704	-0.752986830510451	1.0861087214389	Welch Two Sample t-test	two.sided	8.78	148.0519	C07649						3	51-21-8	C07649	(M+NH4)+	0.135916755041876	0.99963060095861	0.99963060095861	KEGG_1.0	679107.4	618329.65	1.09829344266444	0.135263565924645	627518.7	791439.75	632680.6	507775.7	777122.9	555773.5	2245	Pos	0.174731555097359	0.418781466384449	-0.137569376163652	-0.333369069597069	0.212679239262632	-0.33525381498372
2246_Pos	PecM_Mut - WT	3-Methoxybenzyl alcohol	-0.30656477707819	-0.153282388539095	0.153282388539094	-1.07739307532524	0.353657155997459	0.999151906182531	3.30146328357694	-1.16708076657405	0.553951212417666	Welch Two Sample t-test	two.sided	8.79	139.0754	C03352						3	6971-51-3	C03352	(M+H)+	0.0595836999650601	0.999928998174718	0.999928998174718	KEGG_1.0	829372.016666667	1115361.5	0.743590321762645	-0.427420101977873	776724.4	693164.3	1038632.25	1519857.2	672759.4	1133063	2246	Pos	-0.0414021837265539	-0.249118623993587	0.0278338397383959	0.590842420215395	-0.446278821629128	0.118123369395475
225_Neg	PecM_Mut - WT	alpha-Fluoro-beta-ureidopropionic acid	0.151256246720446	0.075628123360223	-0.0756281233602233	0.357366232611247	0.749624652166444	0.867783389875082	2.42126506344521	-1.39751391277486	1.70002640621575	Welch Two Sample t-test	two.sided	0.9	132.0126	C16631						3	5006-64-4	C16631	(M-NH3-H)-	5.48225047502626	0.860471011943552	0.860471011943552	KEGG_1.0	8470512.83333333	8108868.18666667	1.04459865894248	0.0629487566896694	8010366.5	6807827	11303063	630267.56	6098109	16888510	225	Neg	0.103989495456726	-0.130699859403687	0.287564175294432	-0.743377798846222	-0.164669300670489	0.647193288169239
2257_Pos	PecM_Mut - WT	N6,N6-Dimethyladenosine	0.32610012755765	0.163050063778826	-0.163050063778825	4.85834082277646	0.0140235235376699	0.999151906182531	3.22798384428584	0.12077529561178	0.531424959503522	Welch Two Sample t-test	two.sided	8.83	313.1617	C03416						3	2620-62-4	C03416	(M+NH4)+	0.721415327546993	0.989645182612257	0.989645182612257	KEGG_1.0	100821.393333333	87796.2516666667	1.14835646647102	0.199570544960392	83673.48	81389.82	115344.25	85425.055	103446.45	96573.88	2257	Pos	0.0786398635170916	-0.10840213455605	0.273951035664887	-0.225205611199086	0.136559292154499	-0.155542445581338
2259_Pos	PecM_Mut - WT	Canthin-6-one	0.00807632053069269	0.00403816026534667	-0.00403816026534602	0.0248408760101927	0.982005101414434	0.999151906182531	2.53334386724904	-1.14325178302375	1.15940442408513	Welch Two Sample t-test	two.sided	8.85	262.0974	C09098						3	479-43-6	C09098	(M+CH3CN+H)+	0.303249852606768	0.998162480847166	0.998162480847166	KEGG_1.0	1514156.8	1593352.73333333	0.950296044512596	-0.0735510704795317	1438217.1	1910854.6	1797273.1	927657.6	1306980.2	1941546	2259	Pos	0.123254268005726	0.402021624343772	0.109519353668544	-0.601448737762555	-0.22065914087823	0.187312632622745
2276_Pos	PecM_Mut - WT	Simeconazole	-0.0460693329484837	-0.023034666474242	0.0230346664742417	-0.0991673998904492	0.927485426376119	0.999151906182531	2.88793183388471	-1.55750307013136	1.46536440423439	Welch Two Sample t-test	two.sided	8.82	357.1517	C18544						3	149508-90-7	C18544	(M+CH3CN+Na)+	0.262703092630545	0.998620693820824	0.998620693820824	KEGG_1.0	28885.0056666667	35932.9683333333	0.803858044754722	-0.314987340013291	14487.689	9700.211	34282.914	42984.96	37884.414	55113.734	2276	Pos	-0.421167384866426	-0.809746854623185	0.113122279565869	0.372583255353348	0.238941105877831	0.506267598692562
2282_Pos	PecM_Mut - WT	183.0918_8.88	-0.220209834756761	-0.110104917378381	0.11010491737838	-0.727000719058853	0.507504021591008	0.999151906182531	3.99860014757176	-1.06131621218433	0.620896542670804	Welch Two Sample t-test	two.sided	8.88	183.0918															3072336.76666667	3748938.76666667	0.819521725450428	-0.287145899334273	3499383	4285497	3418622.5	2641318.8	2299004.8	4320000.5	2282	Pos	0.244150308496434	0.42513727040497	-0.0725776529048536	-0.293612791276589	-0.501887407726723	0.19879027300676
230_Neg	PecM_Mut - WT	S-CARBOXYMETHYL-L-CYSTEINE+Na: 0.954	-0.465091179408057	-0.232545589704028	0.232545589704028	-2.43717750020812	0.115825916852962	0.779139483280464	2.36060433292216	-1.17695097981026	0.246768620994151	Welch Two Sample t-test	two.sided	0.88369304	200.00006110688							1								918201.783333333	950792.1	0.965722983324465	-0.0503186821184916	906867.5	1039551.5	1036965.75	300039.2	810772.1	1512785.6	230	Neg	-0.170250581950471	-0.111352840863914	-0.185000705944766	0.511489363797755	-0.342385481216848	0.297500246178244
2306_Pos	PecM_Mut - WT	Dopamine	-0.285024156890602	-0.142512078445301	0.142512078445301	-0.95755995922797	0.407183993800409	0.999151906182531	3.08368267355313	-1.21792273876143	0.647874424980232	Welch Two Sample t-test	two.sided	8.95	136.0757	C03758	Peptides	Amines	Biogenic amines	none	none	3	51-61-6	C03758	(M+H-H2O)+	0.0207520150041773	0.999991387114556	0.999991387114556	KEGG_1.0	94332.799	112835.244666667	0.836022461587017	-0.258386390876806	57394.387	108617.39	147139.56	132100.11	78464.45	97788.234	2306	Pos	-0.476320673319024	0.223264165606213	0.373352876856702	0.337854554222758	-0.324568438873581	-0.133582484493069
2307_Pos	PecM_Mut - WT	(-)-Limonene	0.117286675397397	0.0586433376986983	-0.0586433376986988	0.582970582997964	0.591200480861591	0.999151906182531	3.99964518720752	-0.44132025680184	0.675893607596635	Welch Two Sample t-test	two.sided	8.95	137.1325	C00521	Lipids	Prenol Lipids	Isoprenoids	C10 isoprenoids (monoterpenes)	Menthane monoterpenoids	3	5989-54-8	C00521	(M+H)+	0.00243678748290677	0.999999881241342	0.999999881241342	KEGG_1.0	367556.843333333	350020.766666667	1.05010010358433	0.0705268631875025	368396.38	364618.7	359995.75	343682.38	374278.4	341761.22	2307	Pos	0.328374137677595	0.203841780778093	-0.158202125898118	-0.0978575015389123	0.00575800131661788	-0.281914292335277
2312_Pos	PecM_Mut - WT	N-ACETYL-L-PHENYLALANINE: 0.698	-0.141740589717547	-0.0708702948587737	0.0708702948587738	-0.658734280506357	0.55911043543007	0.999151906182531	2.8669090801261	-0.844850970844249	0.561369791409154	Welch Two Sample t-test	two.sided	8.968431	208.096182431923							1								1248669.73333333	1392981.63333333	0.89640071588405	-0.157784293872661	1030100	1048347.3	1505137.4	1286786.2	1210771.8	1843811.4	2312	Pos	-0.141062967766245	-0.207493794771028	0.112861721578458	-0.0244536894891607	-0.184409638388534	0.44455836883651
2325_Pos	PecM_Mut - WT	163.1328_9.01	-0.191068128755816	-0.0955340643779077	0.0955340643779081	-0.79056543282379	0.485335598623028	0.999151906182531	3.09322632770704	-0.947269650057647	0.565133392546016	Welch Two Sample t-test	two.sided	9.01	163.1328															1618725.33333333	1887476.3	0.857613594053252	-0.221600320717406	1636220.9	1684337	1627615.2	2372180	1592339.9	1605911.9	2325	Pos	0.134799058248515	0.0943176870270791	-0.230416673567406	0.463641458193888	-0.190984577814832	-0.271356952087243
2327_Pos	PecM_Mut - WT	N-Cyclopropylammeline	-0.216198551026863	-0.108099275513431	0.108099275513431	-0.978625761525231	0.390107666323576	0.999151906182531	3.52166946709118	-0.86386809191914	0.431470989865414	Welch Two Sample t-test	two.sided	9.01	185.1148	C14148						3		C14148	(M+NH4)+	0.588043435030272	0.993107958182308	0.993107958182308	KEGG_1.0	3890095.56666667	4553859.43333333	0.854241467839774	-0.227284161792923	3936368.5	4006497	4028783.2	5545367.5	3705135	4109713.8	2327	Pos	0.137900657660585	0.0768725514870161	-0.202096470109818	0.439082600939497	-0.260102014091061	-0.191657325886219
2332_Pos	PecM_Mut - WT	Boric acid	-0.262578115840214	-0.131289057920107	0.131289057920106	-1.09612027551727	0.340526609255528	0.999151906182531	3.62047849733198	-0.956101514723847	0.43094528304342	Welch Two Sample t-test	two.sided	9.01	142.0701	C12486						3	10043-35-3	C12486	(2M+NH4)+	2.87855528256387	0.847282075966649	0.847282075966649	KEGG_1.0	185972.003333333	227765.843333333	0.816505234549875	-0.292465960068012	182470.62	211663.44	168553.08	278853.56	206892.31	192780.53	2332	Pos	0.0497511198802183	0.184561542838024	-0.405185588103022	0.439046062650725	-0.0384327055375184	-0.22974043172843
2333_Pos	PecM_Mut - WT	5-Oxo-1,2-campholide	-0.260405506803606	-0.130202753401803	0.130202753401803	-2.42635628963005	0.0726068649855273	0.999151906182531	3.97862586486907	-0.559016227734686	0.0382052141274736	Welch Two Sample t-test	two.sided	9.02	205.0836	C02952	Lipids	Prenol Lipids	Isoprenoids	C10 isoprenoids (monoterpenes)	Bicyclic monoterpenoids	3		C02952	(M+Na)+	0.0312100074495447	0.999980518898459	0.999980518898459	KEGG_1.0	163478.76	185435.703333333	0.881592687175974	-0.181815838104783	148336.97	157913.33	182231.42	194285.73	159867.89	204108.05	2333	Pos	-0.020674154670876	-0.00413102954254121	-0.0872606331749962	0.247139300029572	-0.282673472359538	0.147599989718378
2334_Pos	PecM_Mut - WT	p-Cumate	-0.112130405412182	-0.0560652027060907	0.0560652027060916	-0.590327152045849	0.613554957498386	0.999151906182531	2.04805972977306	-0.911297091057453	0.687036280233089	Welch Two Sample t-test	two.sided	9.02	165.0909	C06578						3	536-66-3	C06578	(M+H)+	0.1301143049659	0.999661462669563	0.999661462669563	KEGG_1.0	151506.26	162358.73	0.933157459411021	-0.099807555348862	156691.27	146067.02	161085.03	165637.03	136742.48	175372.14	2334	Pos	0.296934130301214	0.0452469104975822	-0.116387989104755	0.0960785049675235	-0.348741749314731	0.0268701926531691
2351_Pos	PecM_Mut - WT	Isovalerylcarnitine	-0.0237678270469257	-0.0118839135234627	0.011883913523463	-0.0788543459853124	0.941665887485102	0.999151906182531	3.31934896284119	-0.93284999652034	0.885314342426489	Welch Two Sample t-test	two.sided	9.15	246.1699	C20826						3		C20826	(M+H)+	0.348725159966534	0.997570770620957	0.997570770620957	KEGG_1.0	50339.0856666667	50032.3426666667	1.00613089421064	0.00881800707613853	31641.967	35177.543	75909.11	50714.2	43466.18	64205.285	2351	Pos	-0.35007137048879	-0.283838582487428	0.4921839700995	0.064997429235099	-0.177764340181098	0.254492893822718
2353_Pos	PecM_Mut - WT	2-Hydroxycyclohexan-1-one	-0.0810617328963138	-0.0405308664481574	0.0405308664481563	-0.422918830997084	0.705247439216637	0.999151906182531	2.56554465413387	-0.753860335875293	0.591736870082665	Welch Two Sample t-test	two.sided	9.07	251.1254	C01147						3	533-60-8	C01147	(2M+Na)+	0.195256074988492	0.99923779193186	0.99923779193186	KEGG_1.0	245703.263333333	261198.173333333	0.940677571354123	-0.0882277884266634	222871.95	211129.05	274096.34	308705.47	240141.5	263760	2353	Pos	0.0532237502126824	-0.168661997942927	-0.00191770141697575	0.397103990304852	-0.172898648140179	-0.106849393017456
2360_Pos	PecM_Mut - WT	S-Acetylthioethanolamine	-0.142147276564178	-0.0710736382820888	0.0710736382820889	-0.850396745201173	0.444026522694092	0.999151906182531	3.91136058079453	-0.610418768236746	0.326124215108391	Welch Two Sample t-test	two.sided	9.11	239.0888	C03537						3		C03537	(2M+H)+	1.35629029507811	0.963878078176886	0.963878078176886	KEGG_1.0	1090270.93333333	1182159.13333333	0.922270870808312	-0.116737562692988	1011510.8	999865.9	1226945	1322384.4	1032357	1224227.1	2360	Pos	0.0795459241852071	-0.0669075075292564	-0.0100498976932865	0.324294590549168	-0.282716941338187	-0.0441661681736449
2369_Pos	PecM_Mut - WT	Neopterin	0.129020094054733	0.0645100470273672	-0.0645100470273663	0.645131321094481	0.554577428532884	0.999151906182531	3.92915688186867	-0.430213059326152	0.688253247435619	Welch Two Sample t-test	two.sided	9.11	271.1152	C05926						3	2009-64-5	C05926	(M+NH4)+	0.40637671745003	0.996702607648708	0.996702607648708	KEGG_1.0	278714.91	263829.3	1.0564213679072	0.0791853878576917	276376.1	278675.9	275528.75	254789.44	284239.88	258022.56	2369	Pos	0.3132425505964	0.224132669234621	-0.13427101787081	-0.134238497733522	0.0145586083565115	-0.283424312583198
2372_Pos	PecM_Mut - WT	VANILLIN: 0.768	-0.345642782196061	-0.17282139109803	0.172821391098031	-0.878667735941558	0.465217704427213	0.999151906182531	2.19074373821524	-1.90451884953693	1.21323328514481	Welch Two Sample t-test	two.sided	9.124759	153.054685215813							1								516751.173333333	917264.48	0.563361151118959	-0.827868014703905	514096.97	436291.84	582269.75	1744953.5	453886.8	570548.1	2372	Pos	-0.0434738902050516	-0.246120034207901	-0.144611722030547	0.94033680766913	-0.330378561058492	-0.175752600167137
2376_Pos	PecM_Mut - WT	Ropivacaine	-0.153314880024256	-0.0766574400121276	0.0766574400121283	-0.891750891855154	0.445918817442213	0.999151906182531	2.65360755928601	-0.743169672881728	0.436539912833216	Welch Two Sample t-test	two.sided	9.17	341.157	C07532						3	84057-95-4	C07532	(M-2H+3Na)+	2.06928020247688	0.917926083077209	0.917926083077209	KEGG_1.0	134156.25	146925.5	0.913090307672936	-0.131170540276106	108520.26	112866.98	150208.44	157370.25	143740.05	170539.27	2376	Pos	-0.206990788230685	-0.241205429894786	-0.0154313747563314	0.247509547532203	-0.00755015704936634	0.223668202398968
238_Neg	PecM_Mut - WT	GLYCOLALDEHYDE DIMER: 0.860	-0.278487633870687	-0.139243816935343	0.139243816935344	-1.103060773856	0.382686934076485	0.779139483280464	2.04774755338418	-1.34085496416821	0.783879696426835	Welch Two Sample t-test	two.sided	0.74572533	96.9693117469261							1								52575665.3333333	44092914.6666667	1.19238353215691	0.253848355718795	51343804	56259464	55439988	17302864	50943204	58716416	238	Neg	-0.0957330040217947	-0.0963211898016678	-0.18991419505062	0.640883414455658	-0.132084251733614	-0.126830773847959
2386_Pos	PecM_Mut - WT	Adenosine	-0.027324525850267	-0.0136622629251333	0.0136622629251337	-0.0930104236160043	0.930377828234623	0.999151906182531	3.99042512721605	-0.843758729075971	0.789109677375437	Welch Two Sample t-test	two.sided	9.16	285.1307	C00212	Nucleic acids	Nucleosides	Ribonucleosides	none	none	3	58-61-7	C00212	(M+NH4)+	0.120268545060753	0.999710751381829	0.999710751381829	KEGG_1.0	301822.52	313243.38	0.963539979679698	-0.0535835661048109	353144.06	379124.7	263164	263166.72	289159.5	297438.72	2386	Pos	0.397264076442527	0.418118537936948	-0.31480949725923	-0.209282438124951	-0.123441367958697	-0.167849311036596
2390_Pos	PecM_Mut - WT	SULCATOL: 0.591	0.0237716637316635	0.011885831865832	-0.0118858318658315	0.120413940696326	0.910696034826374	0.999151906182531	3.5271874385975	-0.554572491023195	0.602115818486522	Welch Two Sample t-test	two.sided	9.188591	129.12750365189							1								292193.17	292281.06	0.999699296286937	-0.000433888994898919	281306.38	271502.34	272714.75	317054.72	322558.38	288286.12	2390	Pos	0.222153278570345	0.0397512859644154	-0.309359099521902	0.149528970713892	0.122863316549053	-0.224937752275802
2395_Pos	PecM_Mut - WT	Gigantine	-0.292867383843246	-0.146433691921623	0.146433691921623	-1.6564826911012	0.194539165160728	0.999151906182531	3.05583900122309	-0.849754357015029	0.264019589328537	Welch Two Sample t-test	two.sided	9.22	202.1226	C09445	Phytochemical compounds	Alkaloids	Alkaloids derived from tyrosine	Isoquinoline alkaloids	none	3	32829-58-6	C09445	(M+H-2H2O)+	0.0881136124775139	0.999844731881265	0.999844731881265	KEGG_1.0	336634.916666667	403628.11	0.834022478431115	-0.261841827423568	316652.78	331956.4	401705.72	433033.03	291546.25	445894.9	2395	Pos	0.00622667065544632	-0.00814352032835204	0.0127598837925285	0.277616647818628	-0.458287630212844	0.169827948274594
240_Neg	PecM_Mut - WT	Jasmone	0.21015911059275	0.105079555296375	-0.105079555296375	0.686617727719181	0.539491682218492	0.779139483280464	3.14841402453122	-0.738451949189979	1.15877017037548	Welch Two Sample t-test	two.sided	0.91	201.0686	C08490	Lipids	Fatty acyls	Octadecanoids	jasmonic acids	none	3	488-10-8	C08490	(M+K-2H)-	0.155270040025357	0.99987946333848	0.99987946333848	KEGG_1.0	802747.336666667	454906.736666667	1.76464156707989	0.819375173915579	951742.25	641513	727162.2	189000.31	729337.56	534206.9	240	Neg	0.390588140949497	-0.205198753626143	-0.117080873765747	0.398954772081841	0.0417313987053745	-0.508994684344823
2403_Pos	PecM_Mut - WT	Ethyl cinnamate	0.0688999708726237	0.0344499854363117	-0.034449985436312	0.359228559791343	0.741305403134	0.999151906182531	3.28256155800171	-0.512818537956119	0.650618479701366	Welch Two Sample t-test	two.sided	9.26	223.0957	C06359						3	103-36-6	C06359	(M+HCOO+2H)+	1.94387423498199	0.927212096448842	0.927212096448842	KEGG_1.0	472868.913333333	462328.82	1.02279782889878	0.0325210032750186	461940.2	461455.8	444397.1	448125.88	512269.44	477404.78	2403	Pos	0.275740004966823	0.160654267577345	-0.279359081851924	-0.103118807454295	0.106969033194036	-0.160885416431986
2404_Pos	PecM_Mut - WT	Dehydrospermidine	0.0236576807708179	0.0118288403854086	-0.0118288403854093	0.107486260800455	0.919946803327527	0.999151906182531	3.72067750738752	-0.605961834622802	0.653277196164437	Welch Two Sample t-test	two.sided	9.27	207.1591	C15853						3		C15853	(M+CH3CN+Na)+	2.67589336743868	0.866573710699717	0.866573710699717	KEGG_1.0	431857.48	431574.353333333	1.00065603218653	0.000946144065609437	452285.94	417846.06	450379.12	468183.56	392907.38	408693.44	2404	Pos	0.350855674769552	0.108540285986131	-0.0778637901659223	0.132655049142144	-0.237505363447404	-0.276681856284503
241_Neg	PecM_Mut - WT	3-Sulfino-L-alanine	0.634226158209335	0.317113079104668	-0.317113079104667	1.58265478569523	0.221640884948238	0.779139483280464	2.69653152058196	-0.726261577624675	1.99471389404334	Welch Two Sample t-test	two.sided	0.91	133.9919	C00606	Peptides	Amino acids	Other amino acids	none	none	3	1115-65-7	C00606	(M-H2O-H)-	0.609378959950391	0.998145009042209	0.998145009042209	KEGG_1.0	1669824.6	828934.763333333	2.01442221253366	1.01036609649735	1051058.2	1408343	1810663.8	52261.99	2147751.8	1026199.3	241	Neg	0.0340328410175828	0.18978103743677	0.343301836607608	-1.03494590611996	0.574004559688812	-0.106174368630811
2411_Pos	PecM_Mut - WT	Etidocaine	0.0584226431455252	0.0292113215727626	-0.0292113215727627	0.293552701537811	0.785008138060165	0.999151906182531	3.65381503926107	-0.515415858381157	0.632261144672207	Welch Two Sample t-test	two.sided	9.28	343.1726	C07530						3	36637-18-0	C07530	(M-2H+3Na)+	2.21789548504603	0.906303348122768	0.906303348122768	KEGG_1.0	61146.9586666667	60372.157	1.01283375822843	0.0183973963886553	48249.98	45729.336	64280.836	64542.305	70910.06	70844.83	2411	Pos	-0.135926444829721	-0.351078152361544	-0.0319984614992633	0.130257286380244	0.255558871047272	0.133186901263012
2417_Pos	PecM_Mut - WT	Triphenylsilanol	-0.197914681223276	-0.0989573406116375	0.0989573406116383	-0.91725963267771	0.439318121650639	0.999151906182531	2.47776978374983	-0.974182053435035	0.578352690988483	Welch Two Sample t-test	two.sided	9.32	277.1044	C14549						3	791-31-1	C14549	(M+H)+	0.358504367596879	0.997432793294064	0.997432793294064	KEGG_1.0	192462.42	220121.88	0.874344794801861	-0.193725781228711	177869.4	238692.86	194673.11	230562.83	204844.75	191109.95	2417	Pos	0.00627601125452194	0.404785569866025	-0.233986771805065	0.179326453136481	-0.0691612612843694	-0.287240001167591
242_Neg	PecM_Mut - WT	Ethephon	-0.0766477805708679	-0.038323890285434	0.038323890285434	-0.376256047115553	0.725844577937028	0.857247475667007	3.9974028624658	-0.642387244578058	0.489091683436322	Welch Two Sample t-test	two.sided	0.95	164.9477	C18399						3	16672-87-0	C18399	(M+Na-2H)-	3.25788915255032	0.948314378651742	0.948314378651742	KEGG_1.0	524126.716666667	449499.19	1.16602371778838	0.221597134325436	526636.25	618778.56	494479.2	87455.45	551264.7	642263.56	242	Neg	0.0771676718860011	0.209863411789983	-0.321141529667224	-0.251810783235532	0.129002186924921	0.156919042301851
2421_Pos	PecM_Mut - WT	12-Hydroxydodecanoic acid	0.0712379571123166	0.0356189785561584	-0.0356189785561582	0.370471527558724	0.730854835376868	0.999151906182531	3.77892170736028	-0.475191040286387	0.61766695451102	Welch Two Sample t-test	two.sided	9.34	199.1692	C08317	Lipids	Fatty acyls	Fatty Acids and Conjugates	Hydroxy fatty acids	none	3	505-95-3	C08317	(M+H-H2O)+	0.000808987579148379	0.999999986910782	0.999999986910782	KEGG_1.0	390594.69	381716.766666667	1.02325788152001	0.0331697790077632	383049.75	375334.88	374124.62	395338.22	414609.7	374477.2	2421	Pos	0.282205506114464	0.128406791808845	-0.240234272667162	0.0302522652308363	0.0648857022211731	-0.265515992708156
2424_Pos	PecM_Mut - WT	329.1572_9.31	-0.0368363998499954	-0.018418199924997	0.0184181999249984	-0.21874496355883	0.837673068284272	0.999151906182531	3.95467009141397	-0.50650773559451	0.432834935894519	Welch Two Sample t-test	two.sided	9.31	329.1572															106567.353333333	109447.77	0.973682271766097	-0.0384770204529171	88128.85	91923.23	109830.65	121083.05	121742.56	115337.03	2424	Pos	-0.114170441291547	-0.145447871926275	-0.146913122551338	0.264522899342721	0.205828964067894	-0.0638204276414508
243_Neg	PecM_Mut - WT	ALPHA-AMINOADIPATE-H2O: 0.928	0.185577776046293	0.0927888880231463	-0.0927888880231463	0.628459347304629	0.574860915343482	0.779139483280464	2.95906753820443	-0.761563872729895	1.13271942482248	Welch Two Sample t-test	two.sided	0.913226	142.0511994853							1								542616.673333333	416716.913333333	1.30212299038434	0.380865722879495	410930.72	424210.44	668717.1	64859.3	548202.2	761081	243	Neg	-0.16820614283064	-0.245124513576874	0.26944199836617	-0.453616321229022	0.177130808533909	0.420374170736457
2433_Pos	PecM_Mut - WT	15beta-Hydroxy-7alpha-mercapto-pregn-4-ene-3,20-dione 7-acetate	-0.105244426130444	-0.0526222130652217	0.0526222130652228	-0.444713018965956	0.680903997992722	0.999151906182531	3.76208363535809	-0.779026155170446	0.568537302909557	Welch Two Sample t-test	two.sided	9.4	387.1989	C14922						3		C14922	(M+H-H2O)+	0.161266770106749	0.999479995826246	0.999479995826246	KEGG_1.0	50389.3466666667	54114.6096666667	0.931159754769613	-0.102899389357024	40421.91	42265.133	46188.56	63203.508	64557.57	56875.188	2433	Pos	-0.151300899536295	-0.169169570485808	-0.316065801812782	0.324730892176238	0.309500062153412	0.00230531750523839
244_Neg	PecM_Mut - WT	D-GLUCOSAMINE 6-PHOSPHATE: 0.898	0.287972700677039	0.14398635033852	-0.14398635033852	0.754377037278539	0.513004835619563	0.779139483280464	2.60171273341076	-1.03917979056181	1.61512519191589	Welch Two Sample t-test	two.sided	0.88049585	258.038757616991							1								601742.033333333	464345.532	1.29589280366616	0.373946383334069	421923.34	475811.66	797748.56	41752.496	585554.2	875472.44	244	Neg	-0.115417753537515	-0.0878782184564747	0.362401739924364	-0.785609959065653	0.18497506462871	0.441529126506569
2444_Pos	PecM_Mut - WT	AZELAIC ACID: 0.836	-0.14432892846101	-0.0721644642305053	0.072164464230505	-0.381238712262613	0.735549923180784	0.999151906182531	2.28929270050668	-1.59103135644956	1.30237349952754	Welch Two Sample t-test	two.sided	9.435245	189.112081855522							1								452206.33	578020.933333333	0.78233555901205	-0.354140554508459	423902.62	959351.2	407824.47	405028.4	524891.9	369683.2	2444	Pos	0.0120103073192929	0.795088788087465	-0.268615207249019	-0.195174619512823	0.0401115072382102	-0.383420775883127
2445_Pos	PecM_Mut - WT	AZELAIC ACID-H2O: 0.818	-0.159767080793024	-0.0798835403965121	0.079883540396512	-0.443002726057759	0.698135839425938	0.999151906182531	2.16477307007121	-1.60363423668347	1.28410007509742	Welch Two Sample t-test	two.sided	9.436	171.101519283278							1								1153848.5	1467883.33333333	0.786062811531343	-0.347283497080066	1051727.2	2360814.5	1105204.2	1026204.94	1304614.1	1016630.56	2445	Pos	-0.0242762465634049	0.783959632439569	-0.222332945141023	-0.217922745506204	0.00695857051489166	-0.326386265743829
2446_Pos	PecM_Mut - WT	Indole-3-acetaldoxime N-oxide	-0.203606197160611	-0.101803098580305	0.101803098580305	-0.563971245741319	0.626109504795274	0.999151906182531	2.14815529827358	-1.65867992621722	1.25146753189599	Welch Two Sample t-test	two.sided	9.44	155.0597	C17204						3		C17204	(M+H-2H2O)+	1.59411544245813	0.950445857427371	0.950445857427371	KEGG_1.0	2085893.8	2796154.3	0.745986657460212	-0.422778267876188	2035310.1	4541532.5	2057556.5	1873304.9	2164814.8	1973625.5	2446	Pos	0.02078093428545	0.810408621660086	-0.215188588470205	-0.231616598270739	-0.111001641556161	-0.273382727648431
2447_Pos	PecM_Mut - WT	Nona-2,6-dienal	-0.139505611757034	-0.069752805878517	0.0697528058785166	-0.744291403029252	0.49907689651126	0.999151906182531	3.8965414398155	-0.665401032235572	0.386389808721505	Welch Two Sample t-test	two.sided	9.45	139.1118	C08499						3	557-48-2	C08499	(M+H)+	0.0632455699900447	0.999920003157451	0.999920003157451	KEGG_1.0	244731.196666667	265980.47	0.920109648150733	-0.120122299568405	243377.94	271540.22	240368.48	258178.19	250447.17	268223	2447	Pos	0.197408424437278	0.304406947212242	-0.291383428848735	0.0054690087397817	-0.115283413224094	-0.100617538316474
245_Neg	PecM_Mut - WT	Quinmerac	0.461242384304914	0.230621192152457	-0.230621192152457	1.03018456464112	0.40515549640271	0.779139483280464	2.13856634867122	-1.35036872344233	2.27285349205215	Welch Two Sample t-test	two.sided	0.91	220.0171	C18891						3	90717-03-6	C18891	(M-H)-	0.101972172430465	0.99994800973179	0.99994800973179	KEGG_1.0	498271.89	355319.422666667	1.40232100530975	0.487816634483242	376380.97	356417.78	605355	17545.088	513079.7	691995.4	245	Neg	0.0676233883710199	-0.0475864813859785	0.327366923018025	-1.06785692081836	0.296873265068325	0.423579825746966
2450_Pos	PecM_Mut - WT	302.196_9.46	-0.201048370600829	-0.100524185300415	0.100524185300414	-0.984268315858342	0.383009382350023	0.999151906182531	3.82944590856533	-0.778271486760009	0.376174745558351	Welch Two Sample t-test	two.sided	9.46	302.196															277198.473333333	315174.446666667	0.879508082793599	-0.185231258574256	276409.66	340726.34	296077.34	300199.88	259108.42	304597.12	2450	Pos	0.141190198215458	0.408810173614347	-0.146834922017223	0.01355146467514	-0.295927832099479	-0.120789082388244
2451_Pos	PecM_Mut - WT	Sulcatone	-0.0681797664960319	-0.034089883248016	0.0340898832480159	-0.546379842195033	0.614164141681629	0.999151906182531	3.95501419587169	-0.416196934317169	0.279837401325105	Welch Two Sample t-test	two.sided	9.44	127.1118	C07287						3	110-93-0	C07287	(M+H)+	0.0272719275073996	0.999985124950035	0.999985124950035	KEGG_1.0	407167.383333333	421678.086666667	0.965588196797136	-0.0505200539708092	372872.25	385466.9	432363.6	442402.56	416266.3	437164.8	2451	Pos	0.131799277823064	0.0634559858905997	-0.132079439734858	0.178155121039631	-0.101989487832254	-0.139341457186183
2453_Pos	PecM_Mut - WT	Sepiapterin	-0.0707673326753017	-0.0353836663376513	0.0353836663376503	-0.355198458886823	0.741327784918974	0.999151906182531	3.78831064945118	-0.636333738790865	0.494799073440262	Welch Two Sample t-test	two.sided	9.47	279.1202	C00835						3	17094-01-8	C00835	(M+CH3CN+H)+	0.506385819960542	0.994884596494114	0.994884596494114	KEGG_1.0	982718.846666667	1032567.04666667	0.951724006532147	-0.0713848324210967	966603.8	1083085.2	995466.8	1018320.5	986085.94	996295.44	2453	Pos	0.206990588000355	0.321138746430134	-0.194081843855997	0.00374287893887001	-0.119059743157312	-0.218730626356053
2454_Pos	PecM_Mut - WT	Pteroic acid	-0.0795363266805573	-0.0397681633402787	0.0397681633402787	-0.366283014040807	0.733106206101443	0.999151906182531	3.91082078253783	-0.687886756050186	0.528814102689071	Welch Two Sample t-test	two.sided	9.47	295.0939	C07582						3	119-24-4	C07582	(M+H-H2O)+	0.275009375059199	0.998488540280122	0.998488540280122	KEGG_1.0	298911.823333333	316685.08	0.943877189709516	-0.0833289358543569	311728.56	317589.62	295096.44	334728.56	289910.47	297737.06	2454	Pos	0.288217299151854	0.221963891636383	-0.230725763589738	0.136155586434968	-0.176796025582952	-0.238814988050515
2456_Pos	PecM_Mut - WT	Benzoylagmatine	-0.133970236095779	-0.0669851180478897	0.0669851180478889	-0.736697914469345	0.502210782195688	0.999151906182531	3.99665330949427	-0.639040046658518	0.371099574466961	Welch Two Sample t-test	two.sided	9.46	257.1373	C02253						3		C02253	(M+Na)+	0.218257227544427	0.999047729350239	0.999047729350239	KEGG_1.0	241925.083333333	261594.443333333	0.924809717861872	-0.112771537189915	236982.8	264134.56	240924.95	262403	247867.5	258245.77	2456	Pos	0.177884903377833	0.286210018835591	-0.267329459494574	0.0674875543291746	-0.111510798026928	-0.152742219021099
246_Neg	PecM_Mut - WT	CREATINE-D3: 0.752	0.462394004709495	0.231197002354748	-0.231197002354748	2.83190347749643	0.0923473947420175	0.779139483280464	2.24671075927597	-0.171156628036695	1.09594463745569	Welch Two Sample t-test	two.sided	0.90990955	133.081223512897							1								2710600.96666667	1531190.72333333	1.77025691532784	0.823958752156896	3189896.5	2101415	2593737.2	343052.97	2348169.2	2149104.2	246	Neg	0.547331320354446	-0.165951946588031	0.0540925288867237	-0.302167490684423	0.0921671578230735	-0.225471569791789
247_Neg	PecM_Mut - WT	8-Dehydro-3-deoxy-D-manno-octulosonate	0.458575630762688	0.229287815381344	-0.229287815381344	0.981265391311155	0.424201205075179	0.779139483280464	2.13686709106985	-1.43367371760584	2.35082497913122	Welch Two Sample t-test	two.sided	0.91	218.0197	C21332						3		C21332	(M-NH3-H)-	0.618338975044708	0.998090110723778	0.998090110723778	KEGG_1.0	1573012.63333333	1148654.35266667	1.36943949211658	0.453585522814485	1172979.8	1165909.5	1966970.5	49398.758	1579087.6	2230654.8	247	Neg	0.0641725447716141	-0.010391775984316	0.347260604312675	-1.11175353131508	0.276430297059743	0.434281861155363
2471_Pos	PecM_Mut - WT	THYMOL: 0.966	0.0471254550657195	0.0235627275328598	-0.0235627275328597	0.205374647347008	0.84754927782111	0.999151906182531	3.90103977781899	-0.596384805703044	0.690635715834483	Welch Two Sample t-test	two.sided	9.518375	151.111699768473							1								300233.23	296155.133333333	1.01377013668737	0.0197305712223117	315992.47	296070.72	282696.38	318977.38	302010.84	273417.3	2471	Pos	0.35418917815068	0.14684416428912	-0.239587919201643	0.102469496699178	-0.0439130763504575	-0.320001843586877
2475_Pos	PecM_Mut - WT	219.1955_9.7	0.252726239455032	0.126363119727516	-0.126363119727516	1.11823878421785	0.332978370446251	0.999151906182531	3.57198164312356	-0.405556249456142	0.911008728366206	Welch Two Sample t-test	two.sided	9.7	219.1955															178031.936666667	152395.233333333	1.16822509977893	0.224318287099312	186203.05	162488.92	155422.95	146340.56	192469.81	148356.22	2475	Pos	0.416297560435645	0.122712381767188	-0.218833189393393	-0.191184406647881	0.181624988140296	-0.310617334301856
2485_Pos	PecM_Mut - WT	Dihydrozeatin	0.00959363330359194	0.00479681665179607	-0.00479681665179587	0.0415469180574731	0.968929296632328	0.999151906182531	3.84090144898911	-0.642127901946299	0.661315168553482	Welch Two Sample t-test	two.sided	9.58	239.1616	C02029						3	23599-75-9	C02029	(M+NH4)+	0.0403599725018466	0.999967421983068	0.999967421983068	KEGG_1.0	728567.646666667	735510.033333333	0.99056112581469	-0.0136820908086762	747758.44	788941.1	714992.2	750542.5	722952.3	667046.5	2485	Pos	0.290342661656235	0.287068850618264	-0.18846936114863	0.0291824572502514	-0.0874828505522168	-0.330641757823903
249_Neg	PecM_Mut - WT	4-Methylene-L-glutamine	0.39145626953884	0.19572813476942	-0.19572813476942	0.919172903620462	0.436114306333992	0.779139483280464	2.56260659509814	-1.10463055434446	1.88754309342214	Welch Two Sample t-test	two.sided	0.87	203.0673	C01109						3		C01109	(M+HCOO)-	0.0269776125350063	0.999996361048731	0.999996361048731	KEGG_1.0	309783.536666667	222639.376	1.39141396383839	0.476551704371193	197213.33	238824.1	386656.25	14241.248	345481.03	414852.78	249	Neg	-0.105973597815603	-0.0217404939628316	0.340637647184521	-0.955857362570834	0.352520354939342	0.390413452225405
2490_Pos	PecM_Mut - WT	Sebacic acid	0.0330226073102654	0.016511303655133	-0.0165113036551323	0.0860939476714005	0.935529775586933	0.999151906182531	3.99926828187267	-1.03200083546248	1.09804605008301	Welch Two Sample t-test	two.sided	9.57	244.1541	C08277	Lipids	Fatty acyls	Fatty Acids and Conjugates	Dicarboxylic acids	none	3	111-20-6	C08277	(M+CH3CN+H)+	0.456672507453959	0.995837690939441	0.995837690939441	KEGG_1.0	78454.7126666667	79636.922	0.985155009716054	-0.0215773508726707	111156.89	53125.08	64314.33	124828.516	59892.918	60957.17	2490	Pos	0.562430970899721	-0.257263305677077	-0.244334237871507	0.521269465575401	-0.268562822062815	-0.313540070863721
2491_Pos	PecM_Mut - WT	Piperazine	-0.0299840149143639	-0.0149920074571823	0.0149920074571816	-0.134926509472224	0.902688661690297	0.999151906182531	2.52417991038916	-0.818942929205695	0.758974899376967	Welch Two Sample t-test	two.sided	9.55	211.1322	C07973						3	110-85-0	C07973	(2M+K)+	0.489281957456456	0.995223507219464	0.995223507219464	KEGG_1.0	133636.126666667	137620.856666667	0.971045595148042	-0.0423890563493761	146267.23	124655.98	133001.19	148185.17	121639.96	140021.42	2491	Pos	0.40030027544627	0.0169039031139918	-0.185675027976617	0.146065581807301	-0.2596012698412	-0.117993462549748
250_Neg	PecM_Mut - WT	N-Sulfo-D-glucosamine	0.373952342354883	0.186976171177441	-0.186976171177442	0.718752350104902	0.546365150482578	0.779139483280464	2.01732763740014	-1.84630550599602	2.59421019070578	Welch Two Sample t-test	two.sided	0.9	280.0105	C01075						3		C01075	(M+Na-2H)-	0.982022052511411	0.995189769833602	0.995189769833602	KEGG_1.0	335235.813333333	304051.875333333	1.1025612421098	0.140858792956707	287246.88	306246.66	389546.16	9043.166	328914.4	596865.8	250	Neg	0.120944946092966	0.101003112907776	0.235243932354524	-1.19489376040791	0.204739635084833	0.532962133967808
2505_Pos	PecM_Mut - WT	Pyrimidodiazepine	0.0152580773404685	0.00762903867023387	-0.00762903867023464	0.0816778088553287	0.939111237227104	0.999151906182531	3.71548501133291	-0.519449750523513	0.54996590520445	Welch Two Sample t-test	two.sided	9.67	239.1254	C02587						3		C02587	(M+NH4)+	0.480626112562277	0.995390626716843	0.995390626716843	KEGG_1.0	361123.326666667	362846.143333333	0.995251936121355	-0.00686632200961184	352040.72	335892.84	398807.88	392817.25	332521.38	359828.34	2505	Pos	0.257006418032805	0.0397127521974001	0.0250297583503506	0.158909610979216	-0.259149060372454	-0.22150947918732
251_Neg	PecM_Mut - WT	ALPHA-AMINOADIPATE+Na: 0.828	0.189372466823256	0.094686233411628	-0.0946862334116277	0.923853699587177	0.432350499724147	0.779139483280464	2.62722620876254	-0.518590165769023	0.897335099415534	Welch Two Sample t-test	two.sided	0.89919907	182.04418351515							1								2613090.83333333	1900324.83333333	1.3750758751859	0.459511227171331	2261859.5	2103940.8	3031123	403618.2	2546290	3193415.5	251	Neg	-0.0500775732757771	-0.338442446671541	0.20890015205436	-0.225832810630943	0.125236121456301	0.280216557067601
2510_Pos	PecM_Mut - WT	9-Oxononanoic acid	0.177241783335726	0.0886208916678627	-0.0886208916678633	0.741084717799734	0.500782455991452	0.999151906182531	3.89958318412588	-0.493585921881792	0.848069488553244	Welch Two Sample t-test	two.sided	9.71	345.2271	C16322	Lipids	Fatty acyls	Fatty Acids and Conjugates	Oxo fatty acids	none	3	2553-17-5	C16322	(2M+H)+	0.068177072449771	0.999907042056701	0.999907042056701	KEGG_1.0	295249.77	266784.76	1.10669653693862	0.146259680409761	290156.03	298735.75	265360.4	259858.2	330232.88	241760.33	2510	Pos	0.28574308239978	0.244741253021037	-0.217036500135965	-0.127941433463372	0.197156092739773	-0.382662494561255
252_Neg	PecM_Mut - WT	Dihydrolipoamide	0.0476544744992833	0.0238272372496413	-0.023827237249642	0.282397309786146	0.796032318609386	0.882666672787277	2.99456103775517	-0.489934765264587	0.585243714263154	Welch Two Sample t-test	two.sided	0.91	228.0489	C00579						3	3884-47-7	C00579	(M+Na-2H)-	2.59194347243863	0.966967053621183	0.966967053621183	KEGG_1.0	722429.983333333	548167.586666667	1.31789985563782	0.398240747232289	643338.6	648195.5	788486.25	134893.66	735465.1	861413.6	252	Neg	-0.110649582808628	-0.306840935560447	0.024726142220213	0.03169749345166	0.157405152337339	0.203661730359861
253_Neg	PecM_Mut - WT	L-2-AMINOADIPIC ACID: 0.907	0.294015442656675	0.147007721328338	-0.147007721328337	0.844563544298456	0.473214811990067	0.779139483280464	2.43434814511375	-0.974762068312893	1.56279295362624	Welch Two Sample t-test	two.sided	0.9106312	160.061835409385							1								38811331.3333333	29328912.2666667	1.32331301551349	0.404154356035274	29297790	30279574	47152500	3093432.8	39983704	54613730	253	Neg	-0.0708523969884942	-0.132641705637036	0.276011886855656	-0.726399053806822	0.235863674117851	0.418017595458847
2532_Pos	PecM_Mut - WT	8-Azaadenosine	-0.0484086291207863	-0.024204314560393	0.0242043145603933	-0.220869206347434	0.83648472428957	0.999151906182531	3.82320076172754	-0.668191519392691	0.571374261151119	Welch Two Sample t-test	two.sided	9.82	251.0889	C11265						3	10299-44-2	C11265	(M+H-H2O)+	0.428122867504044	0.996340926989216	0.996340926989216	KEGG_1.0	311811.863333333	326621.853333333	0.954657075609434	-0.0669455022253563	322666.06	270680.12	331979	378048.56	280790.53	331136.88	2532	Pos	0.294063480273648	-0.121616106535795	-0.0757294045295969	0.298640306299012	-0.29094701942523	-0.104411256082037
2541_Pos	PecM_Mut - WT	(-)-Menthol	0.0280313450928791	0.0140156725464395	-0.0140156725464396	0.112707715348881	0.917007018452888	0.999151906182531	3.17870598104861	-0.738881941201832	0.794944631387591	Welch Two Sample t-test	two.sided	10.17	157.1586	C00400	Lipids	Prenol Lipids	Isoprenoids	C10 isoprenoids (monoterpenes)	Menthane monoterpenoids	3	2216-51-5	C00400	(M+H)+	0.244951024939155	0.998800699643808	0.998800699643808	KEGG_1.0	535690.743333333	535776.476666667	0.99983998302078	-0.000230874174765529	522435.25	598464.75	507403.88	553736.9	577233.1	455127.78	2541	Pos	0.199667878045415	0.327543547053073	-0.219420766601195	0.0442224420440231	0.0617999061950984	-0.413813006736415
2545_Pos	PecM_Mut - WT	Queuine	-0.140998114834451	-0.0704990574172253	0.0704990574172257	-0.845952678331749	0.447646910344036	0.999151906182531	3.79236374526147	-0.613924271419121	0.331928041750219	Welch Two Sample t-test	two.sided	9.88	295.1515	C01449						3	72496-59-4	C01449	(M+NH4)+	0.217516714968724	0.999054177146858	0.999054177146858	KEGG_1.0	423267.86	461530.446666667	0.917096289219894	-0.124854879401674	401289.7	369154.53	456782.16	498890.97	411731.72	516545.84	2545	Pos	0.123226307414085	-0.181254780765124	-0.105939605275036	0.258710682372977	-0.228783874390725	0.134041270643824
255_Neg	PecM_Mut - WT	Benoxacor	0.358897636476715	0.179448818238358	-0.179448818238357	0.961309467729031	0.434389228737367	0.779139483280464	2.08200522029162	-1.18833108287775	1.90612635583118	Welch Two Sample t-test	two.sided	0.91	240.0022	C10964						3	98730-04-2	C10964	(M-H2O-H)-	8.43935082997405	0.70039332270786	0.70039332270786	KEGG_1.0	419564.26	313378.236	1.33884300759163	0.420986800507107	352835.4	321379.75	480974.1	26399.658	424883.28	592355.3	255	Neg	0.0736040598797686	-0.103683068754056	0.231104225369198	-0.854076923928741	0.233638169466106	0.419413537967725
2552_Pos	PecM_Mut - WT	17beta-(Acetylthio)estra-1,3,5(10)-trien-3-ol acetate	-0.0350557888684564	-0.017527894434229	0.0175278944342275	-0.237452123252327	0.824109412420111	0.999151906182531	3.95113959105102	-0.446957742088867	0.376846164351954	Welch Two Sample t-test	two.sided	9.9	337.162	C14955						3		C14955	(M+H-2H2O)+	0.103134587590148	0.999787287763309	0.999787287763309	KEGG_1.0	256117.366666667	262900.466666667	0.974198980754947	-0.0377116211121548	238156.14	244291.36	265242.34	278230.44	264953.62	266179.6	2552	Pos	0.165722220269448	0.0854987810491624	-0.171380260380055	0.16482636825982	-0.0469256431920799	-0.1977414660063
2554_Pos	PecM_Mut - WT	Ethylene glycol	0.0123333567160972	0.00616667835804893	-0.0061666783580483	0.0642880473235048	0.952449936131395	0.999151906182531	3.29092661578413	-0.568777326664742	0.593444040096936	Welch Two Sample t-test	two.sided	9.91	147.0622	C01380						3	107-21-1	C01380	(2M+Na)+	1.76054461753949	0.939891959517856	0.939891959517856	KEGG_1.0	574233.753333333	578145.846666667	0.993233379854082	-0.00979534752813679	545911.06	603845	585494.5	574796.44	591295.7	555796.1	2554	Pos	0.192500077378741	0.28615364788253	-0.146505116315396	-0.0229264333440129	-0.0274949259891982	-0.281727249612662
2555_Pos	PecM_Mut - WT	167.5755_9.9	0.0544068603064842	0.0272034301532422	-0.027203430153242	0.231208350096605	0.830651526704787	0.999151906182531	3.32790834557107	-0.654409625911459	0.763223346524428	Welch Two Sample t-test	two.sided	9.9	167.5755															115181.995	112495.158333333	1.02388402049007	0.0340523046541732	99914.12	122090.19	110114.555	117064.055	135517.31	98331.23	2555	Pos	0.0375255080090736	0.280081003243684	-0.191623878089732	0.0417950578991319	0.235708660540385	-0.403486351602542
2558_Pos	PecM_Mut - WT	(5-Phenyl-1,2,4-triazol-3-yl)urea	-0.0151423567741527	-0.00757117838707637	0.0075711783870763	-0.0773559077259565	0.942847339695912	0.999151906182531	3.25981142104858	-0.610935683907482	0.580650970359177	Welch Two Sample t-test	two.sided	9.93	221.115	C15383						3		C15383	(M+NH4)+	1.1023050024761	0.975991378248664	0.975991378248664	KEGG_1.0	77014.848	78276.7883333333	0.983878486072276	-0.023447948394149	67387.234	68116.445	72100.62	86167.94	91556.69	80545.98	2558	Pos	0.0237222202365379	-0.0668503360989091	-0.313270518138468	0.205823329333589	0.266834762740701	-0.116259458073451
256_Neg	PecM_Mut - WT	Thiosulfuric acid	0.235116599966513	0.117558299983256	-0.117558299983257	0.413366644278078	0.715974475006465	0.851093302176883	2.21426685458259	-1.99866629389561	2.46889949382864	Welch Two Sample t-test	two.sided	0.93	112.9372	C05529						3		C05529	(M-H)-	0.0166536074885926	0.99999861328775	0.99999861328775	KEGG_1.0	4641860.83333333	5354787.35166667	0.866861843148368	-0.206126013882151	2915728.5	4845446	6351591	122566.055	4658263	11096350	256	Neg	-0.128916141611314	0.155085113104645	0.303394914891736	-1.18410372788646	0.178196126669346	0.676343714832043
2560_Pos	PecM_Mut - WT	Indan-1-ol	0.0133399632895326	0.00666998164476653	-0.00666998164476603	0.0777058667306171	0.941797573752776	0.999151906182531	3.99574914913945	-0.463499456825192	0.490179383404257	Welch Two Sample t-test	two.sided	9.92	135.0805	C01710						3		C01710	(M+H)+	0.00643077001427628	0.999999172904283	0.999999172904283	KEGG_1.0	1720913.53333333	1741628.36666667	0.988106054236484	-0.0172621991201936	1622624.4	1441828.8	1912690.4	1904913.1	1627425.8	1878143.2	2560	Pos	0.201342354105603	-0.199380039350857	0.0405819544018866	0.211801493866326	-0.22191436357319	-0.0324313994497671
2562_Pos	PecM_Mut - WT	Nonanoic acid	0.0149730799983077	0.00748653999915401	-0.00748653999915367	0.0791281558140555	0.940765545904172	0.999151906182531	3.96230698129058	-0.512378593890292	0.542324753886907	Welch Two Sample t-test	two.sided	10.2	200.1644	C01601	Lipids	Fatty acyls	Fatty Acids and Conjugates	Straight chain fatty acids	none	3	112-05-0	C01601	(M+CH3CN+H)+	0.256539417406998	0.998684616422697	0.998684616422697	KEGG_1.0	591661.113333333	598677.386666667	0.98828037689481	-0.0170076998670399	555764.8	492422.56	567578.6	668391.3	651639.94	635218.3	2562	Pos	0.175190821494186	-0.194368689627667	-0.270927955670028	0.235210452848584	0.118196754173304	-0.063301383218378
2567_Pos	PecM_Mut - WT	Sinapyl alcohol	-0.136958490929937	-0.0684792454649687	0.0684792454649687	-0.719878631102717	0.5161127941669	0.999151906182531	3.55082300925271	-0.692608756847731	0.418691774987857	Welch Two Sample t-test	two.sided	9.96	233.0783	C02325	Phytochemical compounds	Phenylpropanoids	Monolignols	Sinapate derivatives	none	3	537-33-7	C02325	(M+Na)+	0.485262532521347	0.995301478241299	0.995301478241299	KEGG_1.0	1275108.9	1385906.6	0.920053992094417	-0.120209568672861	1231760.4	1468295	1293614.1	1322425.2	1299952.2	1366999.6	2567	Pos	0.139108277423429	0.374663427987424	-0.223885537301699	-0.02722955730625	-0.120660476516636	-0.141996134286268
257_Neg	PecM_Mut - WT	136.8917_0.67	-0.27833590613247	-0.139167953066235	0.139167953066235	-0.96584603811141	0.428222338753064	0.779139483280464	2.19336523530049	-1.41918689850609	0.862515086241151	Welch Two Sample t-test	two.sided	0.67	136.8917															1144010.98666667	953294.373333333	1.20006056751019	0.263107221035031	1185016.4	1185220.4	1229777	419895.62	1017239.56	1254767.1	257	Neg	-0.0237742527431596	-0.137357497977637	-0.157783488570806	0.702020352448918	-0.23594611788474	-0.147158995272576
2579_Pos	PecM_Mut - WT	6-Oxocineole	-0.128603341580077	-0.0643016707900387	0.0643016707900383	-0.441973376503566	0.68782826604363	0.999151906182531	3.06623993822285	-1.04340182283927	0.786195139679116	Welch Two Sample t-test	two.sided	10.01	215.1276	C00848	Lipids	Prenol Lipids	Isoprenoids	C10 isoprenoids (monoterpenes)	Menthane monoterpenoids	3	70222-88-7	C00848	(M+HCOO+2H)+	0.394947022499537	0.996885198080724	0.996885198080724	KEGG_1.0	124774.082	141397.026666667	0.882437806094367	-0.180433493558632	121942.33	183368.02	111008.836	122703.8	141371.08	118119.26	2579	Pos	0.098270794737361	0.567137945501392	-0.338185193344436	-0.10079967756655	0.0470093862369588	-0.273433255564727
2582_Pos	PecM_Mut - WT	Psicofuranine	-0.18243573918644	-0.09121786959322	0.09121786959322	-0.32111505784739	0.765074343383741	0.999151906182531	3.78301841052092	-1.79615286489103	1.43128138651815	Welch Two Sample t-test	two.sided	10.06	339.1411	C05342						3	1874-54-0	C05342	(M+CH3CN+H)+	0.124626225073143	0.999689414322201	0.999689414322201	KEGG_1.0	119933.663333333	173975.716666667	0.689370135276542	-0.53664929490816	29205.95	30514.3	160313.56	262597.4	170281.48	228815.45	2582	Pos	-0.790571513518581	-0.798627875265628	0.221225710635619	0.615165157124217	0.295692194103302	0.457116326921071
2583_Pos	PecM_Mut - WT	Spironolactone	0.0587628099493791	0.0293814049746894	-0.0293814049746897	0.315878420246153	0.76848827965985	0.999151906182531	3.84637206457179	-0.465977329970853	0.583502949869611	Welch Two Sample t-test	two.sided	10.07	381.1882	C07310						3	52-01-7	C07310	(M+H-2H2O)+	0.0508066399618201	0.99994837503933	0.99994837503933	KEGG_1.0	222129.27	218919.99	1.01465960235061	0.0209958137485374	213248.1	213796.66	222133.31	233301.83	231006.4	209661.48	2583	Pos	0.239668012050647	0.12820702431407	-0.167254171271047	0.100773018465521	0.0157303741444682	-0.31712425770366
2585_Pos	PecM_Mut - WT	10-HYDROXYDECANOATE-H2O: 0.788	0.0127024762420349	0.0063512381210176	-0.00635123812101733	0.0771713256523398	0.942218610573852	0.999151906182531	3.9713707310393	-0.445605351344644	0.471010303828714	Welch Two Sample t-test	two.sided	10.105557	171.137868544117							1								508371.623333333	512211.6	0.992503143882984	-0.010856422700073	483830.72	509345.75	513913.25	491207.25	527370.9	536081.8	2585	Pos	0.226182159152344	0.216249527938601	-0.192145104676474	-0.112520418003924	-0.0149833401128172	-0.122782824297729
2586_Pos	PecM_Mut - WT	CAMPHOR: 0.633	0.166808757479161	0.0834043787395804	-0.083404378739581	1.23251873371821	0.285292269947945	0.999151906182531	3.99701451743496	-0.209065300159851	0.542682815118174	Welch Two Sample t-test	two.sided	10.091029	153.127355435453							1								528715.926666667	500607.84	1.0561479154355	0.0788119009096759	495602.84	488879.62	551731.5	489709.3	538813.44	523234.6	2586	Pos	0.274281546621983	0.101765894861314	-0.0420441047014033	-0.144235081430591	0.0179756942981614	-0.207743949649466
2588_Pos	PecM_Mut - WT	Naphthalene	0.0477447962636697	0.0238723981318351	-0.0238723981318346	0.22486070219576	0.833303199817863	0.999151906182531	3.92665926667336	-0.546147298338136	0.641636890865475	Welch Two Sample t-test	two.sided	10.36	129.0699	C00829						3	91-20-3	C00829	(M+H)+	0.0437285325460834	0.999961757040108	0.999961757040108	KEGG_1.0	395756.8	390700.74	1.01294100441171	0.0185501513146027	404927.88	405187.44	381745.3	388368.38	400597.22	378546.4	2588	Pos	0.327061541691785	0.225237124263487	-0.216749642262548	-0.0396039665234228	-0.0386947050337318	-0.257250352135568
2589_Pos	PecM_Mut - WT	N-Methylhexanamide	0.0297145729895615	0.0148572864947807	-0.0148572864947808	0.14484052410483	0.892452829996371	0.999151906182531	3.66237826927781	-0.561201902893448	0.620631048872571	Welch Two Sample t-test	two.sided	10.13	130.1227	C02722						3		C02722	(M+H)+	0.0268914974554946	0.999985537051881	0.999985537051881	KEGG_1.0	604130.416666667	602993.553333333	1.00188536565117	0.00271744678898792	590245.56	637436.2	601647.44	597685.4	620498.25	573859.06	2589	Pos	0.240613662532247	0.281854160372599	-0.173779181487479	-0.0356508011019934	-0.0222626215604259	-0.290775218754948
259_Neg	PecM_Mut - WT	N-(6-Oxo-6H-dibenzo[b,d]pyran-3-yl)-2,2,2-trifluoroacetamide	0.00616190056532692	0.00308095028266332	-0.0030809502826636	0.00961554388328335	0.992962288520074	0.994777576067643	2.84440964577674	-2.097821034812	2.11014483594265	Welch Two Sample t-test	two.sided	0.92	343.9947	C14971						3		C14971	(M+K-2H)-	1.2091900650546	0.992715955119614	0.992715955119614	KEGG_1.0	221917.5	444754.743666667	0.498966010278964	-1.0029865528161	420130.4	1232303.6	118647.82	11880.501	126974.28	90080.13	259	Neg	0.544368999241867	1.15325908316715	-0.327717986901472	-0.657231356741028	-0.207408161492405	-0.505270577274113
2590_Pos	PecM_Mut - WT	Triethylenemelamine	0.0922773907988813	0.0461386953994407	-0.0461386953994406	0.421415072223971	0.696832948676415	0.999151906182531	3.68940998152666	-0.536408096751647	0.72096287834941	Welch Two Sample t-test	two.sided	10.22	222.1463	C07642						3	51-18-3	C07642	(M+NH4)+	0.275186117519866	0.998486598363481	0.998486598363481	KEGG_1.0	467265.833333333	445016.92	1.04999565709397	0.0703833607466793	399172.1	413550.03	427647.4	497281.03	574978	424219.7	2590	Pos	0.038258762140324	0.0025903050326493	-0.254459094751347	0.151472689681567	0.354616418809345	-0.292479080912538
2591_Pos	PecM_Mut - WT	Maculosine	0.0195682103557503	0.00978410517787526	-0.009784105177875	0.142393951593961	0.893669947355478	0.999151906182531	3.98983830444083	-0.362362878072146	0.401499298783646	Welch Two Sample t-test	two.sided	10.16	349.1394	C10718	Phytochemical compounds	Alkaloids	Alkaloids derived from tryptophan and anthranilic acid	Quinoline alkaloids	none	3		C10718	(M+NH4)+	0.320611102466728	0.997946282189739	0.997946282189739	KEGG_1.0	748993.5	753346.413333333	0.994221896784412	-0.00836021728134792	695858.2	703472.7	785128	782054.44	765994.3	774512.1	2591	Pos	0.205245107203034	0.0767997057392768	-0.12116523897963	0.0927851160348812	-0.0547275526897782	-0.198937137307783
2592_Pos	PecM_Mut - WT	Acromelic acid A	-0.106335480787108	-0.0531677403935538	0.0531677403935545	-0.798369973272837	0.489579495269295	0.999151906182531	2.66732708923154	-0.561742901141723	0.349071939567506	Welch Two Sample t-test	two.sided	10.16	293.0766	C19949						3	86630-09-3	C19949	(M+H-H2O)+	0.500800539953161	0.994996535622192	0.994996535622192	KEGG_1.0	1425443.36666667	1491279.76666667	0.955852415172803	-0.0651402134334449	1205497.9	1449557.6	1531845.4	1516021.5	1538986.8	1508260.2	2592	Pos	-0.111507339979514	0.244686468624145	-0.096442027330148	0.0912327690568196	0.0484461461290005	-0.176416016500301
2594_Pos	PecM_Mut - WT	175.1693_10.17	0.0345391892766138	0.017269594638307	-0.0172695946383068	0.126631901908299	0.905942482996097	0.999151906182531	3.62345820594972	-0.754812339050059	0.823890717603287	Welch Two Sample t-test	two.sided	10.17	175.1693															756561.53	749591.8	1.00929803394327	0.0133522483816891	718883.75	860076.4	662884.9	772667.44	887915.94	616031.56	2594	Pos	0.157701361504935	0.337292848096167	-0.299578438099853	0.0362693168153537	0.193685860509839	-0.425370948826441
2596_Pos	PecM_Mut - WT	131.031_10.18	-0.0768791798854754	-0.0384395899427384	0.038439589942737	-0.416589297406803	0.703014744855394	0.999151906182531	3.24534968655488	-0.639845099701185	0.486086739930234	Welch Two Sample t-test	two.sided	10.18	131.031															442686.56	466626.773333333	0.948695157025995	-0.0759835124868446	437848.72	434060.66	484114.62	426019.16	406096.34	539800.5	2596	Pos	0.238711060335732	0.103671994855327	-0.0424433012060601	-0.146687148163291	-0.311586528957887	0.158333923136175
2597_Pos	PecM_Mut - WT	Benzofuran	0.0052101480618289	0.00260507403091457	-0.00260507403091433	0.0332528053581459	0.976255127672108	0.999151906182531	2.19291424091528	-0.615180411124217	0.625600707247875	Welch Two Sample t-test	two.sided	10.2	119.0492	C14512						3	271-89-6	C14512	(M+H)+	0.0230155475122729	0.999989405747574	0.999989405747574	KEGG_1.0	1470498.36666667	1487144.26666667	0.988806802155577	-0.0162394270876683	1426287.4	1381650.6	1589455.8	1462012.4	1395751.9	1617769.8	2597	Pos	0.284126743374353	0.0632245539376283	-0.0341763524367903	-0.0476005504989817	-0.242135168844819	-0.0234392255313896
2599_Pos	PecM_Mut - WT	3-(4-Hydroxyphenyl)lactate	-0.0641565936945505	-0.0320782968472753	0.0320782968472752	-0.350120913071147	0.75723236342574	0.999151906182531	2.17863763183344	-0.793757477374419	0.665444289985318	Welch Two Sample t-test	two.sided	10.26	147.044	C03672	Organic acids	Carboxylic acids	none	none	none	3		C03672	(M+H-2H2O)+	0.0726720624300015	0.999894381004922	0.999894381004922	KEGG_1.0	1277814.36666667	1336740.3	0.955918188945651	-0.0650409426362659	1311965.5	1211241.2	1266250	1378444.5	1255227.6	1420535.2	2599	Pos	0.323241240191117	0.0346832028209923	-0.251313491587528	0.096422486000376	-0.168162639145415	-0.0348707982795428
2601_Pos	PecM_Mut - WT	Phenylpyruvate	-0.0481235327831315	-0.0240617663915658	0.0240617663915658	-0.343808262517689	0.752247096931471	0.999151906182531	3.21712905093982	-0.477042574553319	0.380795508987056	Welch Two Sample t-test	two.sided	10.19	165.0546	C00166						3	156-06-9	C00166	(M+H)+	0.0811502075492854	0.999868301549297	0.999868301549297	KEGG_1.0	17520207.3333333	18040018	0.971185690243398	-0.0421809302614123	16400922	17183822	19151612	17543836	17008088	19392396	2601	Pos	0.189112563942044	0.164301998684033	-0.0316389061842503	-0.0579133204427604	-0.229658956932491	-0.0342033790665753
2602_Pos	PecM_Mut - WT	Mandelonitrile	0.0195100187010689	0.0097550093505343	-0.00975500935053457	0.147143604570347	0.891017909750382	0.999151906182531	3.53658846539469	-0.368450701226359	0.407470738628496	Welch Two Sample t-test	two.sided	10.18	180.0657	C00561						3		C00561	(M+HCOO+2H)+	0.22059553501208	0.999027225650688	0.999027225650688	KEGG_1.0	6306661.5	6335349.5	0.995471757319782	-0.00654770928079727	5750648.5	6083862.5	6715336	6421018.5	6454000	6501167.5	2602	Pos	0.158887374972382	0.161297571120149	-0.0768372860179926	0.0229238308217923	-0.0527850609027865	-0.213486429993545
2603_Pos	PecM_Mut - WT	173.5392_10.18	0.0252687672354876	0.0126343836177438	-0.0126343836177438	0.0747387938353948	0.944129565496739	0.999151906182531	3.86553446841461	-0.92645091815698	0.976988452627955	Welch Two Sample t-test	two.sided	10.18	173.5392															9821797	9694519.5	1.01312880952996	0.018817610522238	8701279	12135595	7435410	10084153	13328702	6863810.5	2603	Pos	0.0717198207896804	0.396488221305618	-0.386859938985235	0.0619189374698187	0.353043269048786	-0.496310309628668
2604_Pos	PecM_Mut - WT	BOC-L-Tyrosine+Na: 0.554	-0.13017483060619	-0.0650874153030953	0.065087415303095	-0.642186951750787	0.567668853404429	0.999151906182531	2.91554311728039	-0.785975849842134	0.525626188629753	Welch Two Sample t-test	two.sided	10.178566	304.115285914248							1								2700837.43333333	2939253.2	0.918885597652265	-0.122042839437942	2582261	3000480.8	2837840.5	3161477	2682410.8	2655801.8	2604	Pos	0.113727025064799	0.289866955125077	-0.146517252950148	0.20034576854838	-0.162472018023937	-0.294950477764172
2605_Pos	PecM_Mut - WT	BOC-L-Tyrosine: 0.814	-0.0183898980395812	-0.009194949019791	0.00919494901979017	-0.1250825987297	0.906539869678989	0.999151906182531	3.96730319969233	-0.427918705229946	0.391138909150784	Welch Two Sample t-test	two.sided	10.159787	182.081157515653							1								137026503.333333	139651053.333333	0.981206371614431	-0.0273714925993733	128975230	135584320	144139820	138583820	137964460	144785020	2605	Pos	0.207870723941314	0.192946000180139	-0.12307263933066	-0.0182104184355795	-0.112382931670027	-0.147150734685189
2606_Pos	PecM_Mut - WT	159.5304_10.18	-0.036635670687978	-0.0183178353439887	0.0183178353439893	-0.137062903323505	0.899589509312852	0.999151906182531	3.02739102848286	-0.882937239148017	0.809665897772061	Welch Two Sample t-test	two.sided	10.18	159.5304															514246.026666667	537406.86	0.956902609443182	-0.0635559956966277	482821.2	612550.3	475346.88	568276.06	584570	431394.22	2606	Pos	0.102466918112001	0.372472709260698	-0.267077342387922	0.112975880062202	0.109656918243955	-0.430495083290932
2608_Pos	PecM_Mut - WT	Hippurate	0.0288179093363856	0.0144089546681926	-0.014408954668193	0.139251744541365	0.896771186311195	0.999151906182531	3.55769966229646	-0.575061136504013	0.632696955176784	Welch Two Sample t-test	two.sided	10.18	226.0708	C01586						3	495-69-2	C01586	(M+HCOO+2H)+	0.4978596950167	0.995054981542601	0.995054981542601	KEGG_1.0	3535994.46666667	3504324.8	1.00903730917484	0.0129795191086982	3018713	3744379.2	3482379.2	3426319.2	4106891.2	3342276	2608	Pos	-0.00484136070953217	0.300754499317602	-0.179220350757263	-0.060651269035423	0.227288575471373	-0.283330094286758
2609_Pos	PecM_Mut - WT	143.5555_10.18	0.0572163755210612	0.0286081877605305	-0.0286081877605307	0.27552502744189	0.798275920842498	0.999151906182531	3.52964953467845	-0.550951074419254	0.665383825461376	Welch Two Sample t-test	two.sided	10.18	143.5555															1665438	1639636.16666667	1.01573631629863	0.022525929135983	1619357.5	1653403.9	1653299	1763763	1723657.5	1501741.6	2609	Pos	0.24127428263391	0.175624351120404	-0.162297794370094	0.108055636997435	0.00684807501777555	-0.369504551399431
261_Neg	PecM_Mut - WT	3-Phosphonooxypyruvate	0.38314184908643	0.191570924543215	-0.191570924543215	0.998979769505613	0.422684047850466	0.779139483280464	2.00799921593645	-1.26078433705351	2.02706803522637	Welch Two Sample t-test	two.sided	0.71	164.9572	C03232						3	3913-50-6	C03232	(M-H2O-H)-	5.54564874001073	0.857468273261986	0.857468273261986	KEGG_1.0	6860719	5037763.64666667	1.36185805472226	0.445576340339622	6284443.5	6428284	7472077.5	371505.94	6825636	8313501	261	Neg	0.163257978504879	0.0992399068012689	0.189008409889292	-0.950966621046873	0.222446385235474	0.277013940615959
2610_Pos	PecM_Mut - WT	111.0394_10.2	0.0023520494972352	0.00117602474861733	-0.00117602474861786	0.00953022679824077	0.992867847538473	0.999151906182531	3.86287442914846	-0.692572001142282	0.697276100136753	Welch Two Sample t-test	two.sided	10.2	111.0394															2859148.5	2886371.16666667	0.99056854954032	-0.0136712786217866	2702875.2	3110730.5	2567306.5	3025722.5	3307263.8	2522660.5	2610	Pos	0.145832727871492	0.282410464116345	-0.312929872200199	0.0767181607938124	0.170625218574559	-0.362656699156011
2611_Pos	PecM_Mut - WT	Thiourea	-0.0387019628894213	-0.0193509814447107	0.0193509814447107	-0.136703611064257	0.898965876941021	0.999151906182531	3.40052629977366	-0.882521414096355	0.805117488317512	Welch Two Sample t-test	two.sided	10.16	153.026	C14415						3	62-56-6	C14415	(2M+H)+	0.720263457480996	0.989678051781121	0.989678051781121	KEGG_1.0	1986647.5	2081209.03333333	0.954564134683828	-0.0670859630706995	1890470.9	2363358.2	1741799.8	2259442.8	2327671.8	1620826.1	2611	Pos	0.117735826902368	0.352084162595559	-0.323801707079201	0.149077262985084	0.148012935842701	-0.443108481246511
2612_Pos	PecM_Mut - WT	151.5442_10.18	0.0851047035088062	0.042552351754403	-0.0425523517544033	0.536698272014126	0.633558068888149	0.999151906182531	2.62646879952904	-0.462672672006856	0.632882079024469	Welch Two Sample t-test	two.sided	10.18	151.5442															4712692.33333333	4607915.16666667	1.02273851902149	0.0324373420230961	4589232.5	4383701	5055904	4506145	4492940.5	4933899.5	2612	Pos	0.320137871020947	0.0754319672800262	-0.0113747278178001	-0.100340833633676	-0.181106087939938	-0.10274818890956
2613_Pos	PecM_Mut - WT	152.5607_10.18	0.0179362736819172	0.00896813684095833	-0.00896813684095891	0.0630578895298682	0.952815564053862	0.999151906182531	3.90510700123044	-0.779425802961359	0.815298350325193	Welch Two Sample t-test	two.sided	10.18	152.5607															1188871.16666667	1184102.86666667	1.00402693054314	0.00579796653965153	1104969.5	1364812	993877.5	1218169.4	1467766.5	969327.2	2613	Pos	0.121594957367529	0.338474250044959	-0.352187294313312	0.0403382327134373	0.257496747468658	-0.405716893281273
262_Neg	PecM_Mut - WT	S-Glutathionyl-L-cysteine	0.0937017304004674	0.0468508652002337	-0.0468508652002338	0.367730068409515	0.747311620966119	0.867783389875082	2.06820735141003	-0.96873194295587	1.1561354037568	Welch Two Sample t-test	two.sided	0.92	425.0805	C05526						3		C05526	(M-H)-	0.133438939783536	0.999910974209778	0.999910974209778	KEGG_1.0	951623.513333333	789389.12	1.20551891231201	0.269654284274925	925057.2	909371.94	997816.44	126894.52	931996.9	1331900.9	262	Neg	0.0879964733838212	-0.0787356579047143	-0.0184096180240525	-0.46766585403921	0.0709657402409323	0.405848916343223
2620_Pos	PecM_Mut - WT	Felbamate	0.0866913014295415	0.0433456507147703	-0.0433456507147712	0.61567376158082	0.586862908712961	0.999151906182531	2.6524360342965	-0.39654135652242	0.569923959381503	Welch Two Sample t-test	two.sided	10.2	221.0921	C07501						3	25451-15-4	C07501	(M+H-H2O)+	0.054389727424109	0.99994083690122	0.99994083690122	KEGG_1.0	670660.896666667	660938.116666667	1.01471057540006	0.0210682880230504	579925.25	546159.8	757668.5	654057.3	674388.94	782597.25	2620	Pos	0.0453617012310402	-0.265462445009862	0.134744524816991	-0.0503381774753865	-0.0500692739037202	0.185763670340935
2622_Pos	PecM_Mut - WT	Dinoseb acetate	0.0848076528613292	0.0424038264306642	-0.042403826430665	0.478109535461743	0.660274109856814	0.999151906182531	3.5812318963536	-0.431246438466199	0.600861744188858	Welch Two Sample t-test	two.sided	10.22	265.0818	C19119						3	2813-95-8	C19119	(M+H-H2O)+	0.13864998990698	0.999615597507553	0.999615597507553	KEGG_1.0	471542.48	456562.72	1.03280986235582	0.0465746821945178	359469.72	390489.66	509202.12	433565.8	545955.6	545632.7	2622	Pos	-0.208031840798539	-0.148790290626431	0.0399633401244406	-0.139438980350339	0.295279979966091	0.161017791684775
2627_Pos	PecM_Mut - WT	Cyclopentanone	-0.06745207593063	-0.0337260379653155	0.0337260379653146	-0.298354783428299	0.780459014616305	0.999151906182531	3.95235080254283	-0.698146790337933	0.563242638476673	Welch Two Sample t-test	two.sided	10.22	169.1223	C00557						3	120-92-3	C00557	(2M+H)+	0.00828255750207063	0.999998627985766	0.999998627985766	KEGG_1.0	208037.44	218661.183333333	0.951414589588413	-0.0718539462261932	199093	237507.11	191460.55	211925.97	233558.77	206550.47	2627	Pos	0.139673728170715	0.349374448648258	-0.334200485870141	-0.0223091378402053	0.0933486438034796	-0.225887196912109
2631_Pos	PecM_Mut - WT	10-Oxodecanoate	0.0976656913972443	0.0488328456986216	-0.0488328456986227	0.441098971238819	0.701555961058232	0.999151906182531	2.03674102386312	-0.838723326289004	1.03405470908349	Welch Two Sample t-test	two.sided	10.23	187.1329	C02217						3		C02217	(M+H)+	0.0852943175289056	0.999854508172908	0.999854508172908	KEGG_1.0	141195.213333333	135371.495	1.04302027050328	0.0607671960843174	123316.15	156359.98	156599.1	124425.695	143670.39	125328.81	2631	Pos	0.0656150915743103	0.383653200563525	0.074019805320071	-0.191243380698375	0.0068636402014835	-0.338908356961018
2645_Pos	PecM_Mut - WT	1-Methyladenosine	0.0308413176458867	0.0154206588229433	-0.0154206588229433	0.172248658820623	0.877360142056261	0.999151906182531	2.27691983631611	-0.656377989837669	0.718060625129442	Welch Two Sample t-test	two.sided	10.35	323.1464	C02494						3	15763-06-1	C02494	(M+CH3CN+H)+	0.577283745144541	0.993357032267317	0.993357032267317	KEGG_1.0	579829.566666667	579333.833333333	1.00085569546401	0.0012339797222816	569073.3	533947.9	549656.6	593986.9	620758.8	610066.7	2645	Pos	0.286236115316494	0.0232113594197552	-0.306847209020239	0.0369301337957838	0.066873070172575	-0.106403469684369
2653_Pos	PecM_Mut - WT	213.1461_10.39	0.103405051852955	0.0517025259264777	-0.0517025259264771	0.452275063683028	0.675272871273899	0.999151906182531	3.86750774007102	-0.540051229391092	0.746861333097001	Welch Two Sample t-test	two.sided	10.39	213.1461															773431.6	737597.846666667	1.04858169461214	0.0684392656504848	763972.5	772946.6	720172.1	778606.44	836150.2	661240.5	2653	Pos	0.271160334044204	0.197011868636692	-0.224686560959969	0.0396443287676766	0.108633804695198	-0.3917637751838
2657_Pos	PecM_Mut - WT	6-Deoxyerythronolide B	-0.187944445936333	-0.0939722229681665	0.093972222968166	-0.858102268083997	0.470893030020436	0.999151906182531	2.29980836672179	-1.021857563831	0.645968671958339	Welch Two Sample t-test	two.sided	10.73	387.2739	C03240	Lipids	Polyketides	Macrolides and lactone polyketides	none	none	3	15797-36-1	C03240	(M+H)+	0.409260699996139	0.996655718198243	0.996655718198243	KEGG_1.0	258886.89	302000.083333333	0.857241121070331	-0.222227038455108	232224.39	242903.28	264438.94	249785.77	279997.34	413311.2	2657	Pos	-0.0365721856579759	-0.0541376523079641	-0.209944627641791	-0.174571378207693	-0.0353998556047327	0.510625699420155
2658_Pos	PecM_Mut - WT	219.1954_10.43	0.00781671897554321	0.00390835948777154	-0.00390835948777167	0.0285933615514647	0.978580933322604	0.999151906182531	3.93263165477197	-0.756350272647632	0.771983710598719	Welch Two Sample t-test	two.sided	10.43	219.1954															369038.156666667	373019.466666667	0.989326803677091	-0.0154809306631472	388183.38	440205.53	320371.47	348355.47	398559.62	330497.4	2658	Pos	0.287213238917144	0.389073493624222	-0.330701630228391	-0.095770109038963	0.0552134697745616	-0.305028463048574
2659_Pos	PecM_Mut - WT	Albine	0.0452707684291231	0.0226353842145613	-0.0226353842145618	0.205423616326804	0.851048563631199	0.999151906182531	2.84610980476083	-0.678018090107182	0.768559626965428	Welch Two Sample t-test	two.sided	10.62	277.128	C10747	Phytochemical compounds	Alkaloids	Alkaloids derived from lysine	Quinolizidine alkaloids	none	3	53915-26-7	C10747	(M-H+2Na)+	2.19965301752723	0.907765250997452	0.907765250997452	KEGG_1.0	244461.356666667	241033.87	1.0142199379144	0.0203705408339808	254832.97	242284.42	219161.66	226166.94	259389.44	254650.25	2659	Pos	0.352855305796611	0.163135564384549	-0.335997426524008	-0.13961995057584	0.0510482733710809	-0.0914217664523944
2662_Pos	PecM_Mut - WT	(3S,4S)-3-Hydroxytetradecane-1,3,4-tricarboxylate	-0.0387816673710817	-0.019390833685541	0.0193908336855407	-0.29714094970502	0.789815321842604	0.999151906182531	2.43833778192398	-0.51388212620713	0.436318791464967	Welch Two Sample t-test	two.sided	10.63	369.1884	C04529						3		C04529	(M+Na)+	0.12860724510233	0.999669258237263	0.999669258237263	KEGG_1.0	134308.09	138341.256666667	0.970846248155859	-0.0426852591673037	119406.1	115755.8	144009.83	147578.05	139508.34	151689.92	2662	Pos	0.0582839478573973	-0.201810256120717	-0.0822684108012311	0.226443067999316	-0.0341880381127891	0.0335396891780231
2668_Pos	PecM_Mut - WT	N-Formiminoglycine	-0.903978441927262	-0.451989220963631	0.451989220963631	-5.08340469139972	0.0159523651024642	0.999151906182531	2.90080182844125	-1.48101827839737	-0.326938605457158	Welch Two Sample t-test	two.sided	10.64	222.1197	C02718						3	2140-03-6	C02718	(2M+NH4)+	0.122287000010601	0.999700962513193	0.999700962513193	KEGG_1.0	44703.7403333333	135377	0.330216656694515	-1.59851520078854	52301.586	146237.52	33689.715	116727.28	48119.92	143166.2	2668	Pos	-0.195277814173695	0.598631971493957	-0.745296287106754	0.332763314532996	-0.415393561610443	0.424572376863941
2676_Pos	PecM_Mut - WT	242.6327_10.77	0.183938805154562	0.0919694025772814	-0.0919694025772811	0.671547023367695	0.538770235430206	0.999151906182531	3.98756344379822	-0.577474395598706	0.94535200590783	Welch Two Sample t-test	two.sided	10.77	242.6327															398941.316666667	351846.066666667	1.13385185870109	0.181232159964043	375394.03	370130.72	329854.3	398723.6	491575.62	286683.88	2676	Pos	0.22012155295794	0.12456727239552	-0.278590717945871	0.0889903880019718	0.334377372719775	-0.489465868129335
2677_Pos	PecM_Mut - WT	244.1905_10.82	0.0571002634958441	0.0285501317479222	-0.0285501317479219	0.21718111092915	0.839950551290131	0.999151906182531	3.5552100999034	-0.710337064158234	0.824537591149923	Welch Two Sample t-test	two.sided	10.82	244.1905															6502749.16666667	6393968	1.017013092131	0.0243382513005208	4915144.5	5477146	8493036	4887964	6100067	8816794	2677	Pos	-0.142548644069663	-0.0634796766883577	0.326363146876692	-0.384510803328203	-0.0981641075632625	0.362340084772795
268_Neg	PecM_Mut - WT	SB 221284	-1.07388851902455	-0.536944259512274	0.536944259512274	-1.46334714947609	0.263755183163021	0.779139483280464	2.33293593419701	-3.83658743417309	1.688810396124	Welch Two Sample t-test	two.sided	0.98	335.0473	C11741						3		C11741	(M-NH3-H)-	0.0615913199908391	0.99998103272639	0.99998103272639	KEGG_1.0	19052.5627	394943.864056667	0.0482411918096449	-4.37359063998646	9967.023	1043238.06	39619.7881	134170.61817	7570.877	7422.914	268	Neg	-0.673726155927051	1.31377622619365	-0.135512662367978	1.16739639340178	-0.801593960241794	-0.870339841058609
2680_Pos	PecM_Mut - WT	3-Oxododecanoic acid	-0.201387130483933	-0.100693565241967	0.100693565241966	-1.08239136877312	0.356973448163445	0.999151906182531	3.05733896248406	-0.787272451110816	0.38449819014295	Welch Two Sample t-test	two.sided	10.72	237.1462	C02367	Lipids	Fatty acyls	Fatty Acids and Conjugates	Oxo fatty acids	none	3		C02367	(M+Na)+	0.106174929968006	0.999774563099644	0.999774563099644	KEGG_1.0	211806.703333333	238897.09	0.886602274365641	-0.173641031491084	217457.31	237704.31	204347.88	230987.86	213614.92	247999.1	2680	Pos	0.211952190764827	0.274741609905677	-0.343322642223787	0.0329944869259376	-0.17071024426694	-0.00565540110571675
2686_Pos	PecM_Mut - WT	3-Hydroxykynurenamine	0.0586932877865215	0.0293466438932606	-0.0293466438932609	0.306673923950725	0.774995419386749	0.999151906182531	3.84039995253398	-0.481504591226025	0.598891166799068	Welch Two Sample t-test	two.sided	10.56	145.076	C05636						3		C05636	(M+H-2H2O)+	0.0429531074530587	0.999963101291977	0.999963101291977	KEGG_1.0	1406270.8	1384010.4	1.01608398318394	0.023019651239605	1401290.6	1394193.2	1383383.2	1380330.4	1434138.6	1377507.6	2686	Pos	0.309310826195716	0.185235839654212	-0.196419714823475	-0.0406775146450947	-0.0248511796924593	-0.2325982566889
2690_Pos	PecM_Mut - WT	6-(Hydroxymethyl)-7,8-dihydropterin	-0.189783114021054	-0.0948915570105266	0.094891557010527	-0.894920789533406	0.426393098410915	0.999151906182531	3.61567887108729	-0.804098060631475	0.424531832589368	Welch Two Sample t-test	two.sided	10.61	237.1096	C01300						3		C01300	(M+CH3CN+H)+	0.434218217506555	0.996236191741354	0.996236191741354	KEGG_1.0	155439.276666667	177220.446666667	0.877095615039454	-0.1891939707759	151643.03	152792.2	172246.86	213153.06	142427.94	165716.08	2690	Pos	0.10748701979913	0.0256312157919769	-0.0746414985340927	0.422530404372364	-0.317520192296617	-0.16348694913276
2697_Pos	PecM_Mut - WT	9-Riburonosyladenine	-0.0206980328007429	-0.0103490164003712	0.0103490164003717	-0.0857074724782904	0.936206781830371	0.999151906182531	3.63670149924262	-0.718459710223807	0.677063644622321	Welch Two Sample t-test	two.sided	10.62	299.1099	C11501						3		C11501	(M+NH4)+	0.0983732724080255	0.999806472714336	0.999806472714336	KEGG_1.0	738539.053333333	759413.466666667	0.972512453031735	-0.0402113709457564	732628.56	845992.56	689656.2	754423.4	793332.4	677824.44	2697	Pos	0.209073132915199	0.353985432943696	-0.274077694037514	0.00152110758806609	0.0339575119212015	-0.324459491330647
2710_Pos	PecM_Mut - WT	Brunfelsamidine	0.0710335102541054	0.0355167551270527	-0.0355167551270527	0.417513609065397	0.711927363324807	0.999151906182531	2.31269213291917	-0.573869916275835	0.715936936784045	Welch Two Sample t-test	two.sided	10.95	236.1619	C10133						3	97744-98-4	C10133	(2M+NH4)+	0.0861842700317084	0.999851456465666	0.999851456465666	KEGG_1.0	264798.75	259993.23	1.01848325050618	0.0264222546186037	221334.47	252173.31	299672.88	224090.72	273388.9	303715.66	2710	Pos	-0.0357546983986571	0.135148396642364	0.121377450035837	-0.363047879368649	0.0209275137439782	0.121349217345127
272_Neg	PecM_Mut - WT	236.8604_0.94	-1.35291196882644	-0.676455984413222	0.67645598441322	-2.11945315674351	0.159159313034444	0.779139483280464	2.15109713549866	-3.92258991816778	1.2167659805149	Welch Two Sample t-test	two.sided	0.94	236.8604															14536.4143333333	437534.484011111	0.0332234712109324	-4.91165337483763	8373.109	929029.56	24805.52	364821.1	10430.614	18752.7920333333	272	Neg	-0.838616300254484	1.12929486284497	-0.437788255680297	1.46198765788958	-0.752963397304884	-0.561914567494891
2721_Pos	PecM_Mut - WT	Dodecanedioic acid	-0.227086988291375	-0.113543494145688	0.113543494145687	-1.60973515383171	0.202483175126255	0.999151906182531	3.11530651958709	-0.666782217609771	0.212608241027021	Welch Two Sample t-test	two.sided	10.76	195.1379	C02678	Lipids	Fatty acyls	Fatty Acids and Conjugates	Dicarboxylic acids	none	3	693-23-2	C02678	(M+H-2H2O)+	0.0165748575398084	0.999994505497045	0.999994505497045	KEGG_1.0	221329.386666667	249332.216666667	0.887688681493426	-0.17187429265229	206235.44	211047.48	251169.36	256048.42	206583.36	280900.75	2721	Pos	0.0482490651117719	-0.0228019813416539	-0.0328018151460786	0.18067603407982	-0.356077732402756	0.182756429698896
273_Neg	PecM_Mut - WT	238.8582_0.87	-1.53324364186996	-0.766621820934979	0.766621820934979	-3.06125248895333	0.0818582103596104	0.779139483280464	2.20016725695031	-3.51085310439329	0.444365820653375	Welch Two Sample t-test	two.sided	0.87	238.8582															10082.5307333333	331031.726492593	0.0304578985227839	-5.03703978489459	6060.3604	697506.1	16378.388	257401.7	7808.8438	38187.3794777778	273	Neg	-0.922859200261043	1.09154809757215	-0.555674520671441	1.40255293131129	-0.821331741872453	-0.194235566078503
2731_Pos	PecM_Mut - WT	Cetyltrimethylammonium bromide	0.0882154262397154	0.0441077131198579	-0.0441077131198574	0.291768328796552	0.78505370628795	0.999151906182531	3.9758164395391	-0.753253408231991	0.929684260711421	Welch Two Sample t-test	two.sided	10.81	427.2665	C11275						3	57-09-0	C11275	(M+CH3CN+Na)+	1.33016376926067	0.965232076223641	0.965232076223641	KEGG_1.0	1059786.28	984050.846666667	1.07696292685472	0.106968587706247	910500.44	1173018	833232.3	956548.6	1435626.1	822585.94	2731	Pos	0.0673861028559418	0.324064158508678	-0.35147011536668	-0.0708282809933013	0.416407151870312	-0.385559016874949
2733_Pos	PecM_Mut - WT	266.1724_10.82	0.072938308774196	0.036469154387098	-0.036469154387098	0.282743442660618	0.793053497055558	0.999151906182531	3.55622395171013	-0.679955081662389	0.825831699210781	Welch Two Sample t-test	two.sided	10.82	266.1724															2016871.73333333	1954089	1.03212890166893	0.0456231589254001	1487555.6	1768130.8	2599049.8	1476581.2	1964009.8	2617555	2733	Pos	-0.17421919698648	0.004232077442277	0.318635202080422	-0.422660434390495	-0.035008541932648	0.309020893786924
2735_Pos	PecM_Mut - WT	182.599_10.82	0.0287440333432207	0.01437201667161	-0.0143720166716107	0.111311676257796	0.916732995977594	0.999151906182531	3.99846803548627	-0.688326211994459	0.7458142786809	Welch Two Sample t-test	two.sided	10.82	182.599															650957.603333333	643687.916666667	1.01129380632825	0.0162021973931514	471334.62	527261.3	877686.75	536783.25	603851.44	867019.2	2735	Pos	-0.215041944436389	-0.128265719220274	0.379097044188463	-0.25464147742529	-0.120939049737244	0.339791146630732
2746_Pos	PecM_Mut - WT	Tetradecanoic acid	0.0483301591579314	0.024165079578966	-0.0241650795789654	0.231259759862599	0.828958335453309	0.999151906182531	3.82328698825323	-0.542640663983938	0.639300982299801	Welch Two Sample t-test	two.sided	10.93	246.2426	C06424	Lipids	Fatty acyls	Fatty Acids and Conjugates	Straight chain fatty acids	none	3	544-63-8	C06424	(M+NH4)+	0.471540464985765	0.995562865097625	0.995562865097625	KEGG_1.0	1463246.23333333	1439716.73333333	1.01634314546412	0.0233875779742573	1402999.2	1471342.8	1348687.6	1446308.6	1638051.9	1401498.8	2746	Pos	0.215808421413525	0.200816129071927	-0.299806098713027	-0.0206124121826953	0.1564929160364	-0.252698955626128
2749_Pos	PecM_Mut - WT	Decanoic acid	0.0412246487476732	0.0206123243738366	-0.0206123243738367	0.202672521397657	0.84962154124953	0.999151906182531	3.86057728540372	-0.531653980185403	0.61410327768075	Welch Two Sample t-test	two.sided	10.94	214.18	C01571	Lipids	Fatty acyls	Fatty Acids and Conjugates	Straight chain fatty acids	none	3	334-48-5	C01571	(M+CH3CN+H)+	0.354447019930149	0.997490500273559	0.997490500273559	KEGG_1.0	300684.813333333	296754.453333333	1.01324448531724	0.0189823233964831	244447.69	284914.97	371449.22	250720.11	286157.53	354628.28	2749	Pos	-0.0798679544671643	0.109529999434011	0.277478810244356	-0.33297202226089	-0.135773882655682	0.161605049705369
2751_Pos	PecM_Mut - WT	205.6142_11.16	-0.0171881096803823	-0.00859405484019132	0.00859405484019099	-0.0765364439464006	0.942763621091648	0.999151906182531	3.89294082043304	-0.647527125453481	0.613150906092716	Welch Two Sample t-test	two.sided	11.16	205.6142															1204609.96666667	1232894.76666667	0.977058220405564	-0.0334835636171063	1269608.6	1221583.9	1214498.1	1329182.8	1129723.2	1147917.6	2751	Pos	0.33340980283511	0.167447327672769	-0.15789911687264	0.139355885632647	-0.201292850483044	-0.281021048784843
2772_Pos	PecM_Mut - WT	Chloroethane	-0.206139547360189	-0.103069773680094	0.103069773680094	-1.01604633681493	0.413678870981248	0.999151906182531	2.06396912506181	-1.05365790598233	0.641378811261948	Welch Two Sample t-test	two.sided	11.04	106.0416	C18248						3	75-00-3	C18248	(M+CH3CN+H)+	0.523202574989057	0.994540140817691	0.994540140817691	KEGG_1.0	371196	422665.64	0.878226107994016	-0.187335671202204	403944.1	390678.16	375315.06	426471.16	334328.84	450847.6	2772	Pos	0.293658789162592	0.138760460251084	-0.242303969348975	0.116670493649228	-0.3605641408539	0.0537783671399709
2773_Pos	PecM_Mut - WT	118.566_11.04	-0.0163631718596834	-0.00818158592984134	0.00818158592984203	-0.0992777598300188	0.929419884077011	0.999151906182531	2.14654533483236	-0.681101413167319	0.648375069447952	Welch Two Sample t-test	two.sided	11.04	118.566															1410190.66666667	1440893.66666667	0.978691696195024	-0.0310736358969594	1397783.1	1338571.2	1413242.9	1426257.4	1419546	1557852.4	2773	Pos	0.307374866438422	0.0700099862840576	-0.228673906213352	-0.0186123046560275	-0.103245718014594	-0.026852923838504
2774_Pos	PecM_Mut - WT	3-Methyl-2-oxobutanoic acid	0.274537156609386	0.137268578304693	-0.137268578304693	1.40876674233264	0.244805988847803	0.999151906182531	3.34195175791194	-0.31125160275473	0.860325915973501	Welch Two Sample t-test	two.sided	11.03	158.0811	C00141	Lipids	Fatty acyls	Fatty Acids and Conjugates	Branched fatty acids	none	3	759-05-7	C00141	(M+CH3CN+H)+	0.00512561754817398	0.999999474561033	0.999999474561033	KEGG_1.0	2048069.16666667	1754632.1	1.16723566533786	0.223095871147702	2068424.5	1751456.8	1861283.5	1794450.4	2214499.5	1717989.1	2774	Pos	0.391063162534868	0.0220697014324078	-0.173843977513732	-0.104481718097864	0.194586549892943	-0.329393718248622
2775_Pos	PecM_Mut - WT	135.5598_11.04	0.217832995977691	0.108916497988846	-0.108916497988846	0.980463701901434	0.410699696123898	0.999151906182531	2.54323831708713	-0.566782823016484	1.00244881497187	Welch Two Sample t-test	two.sided	11.04	135.5598															1879074.73333333	1649332.13333333	1.13929432123273	0.188140495888258	1919008.8	1635237.5	1586887.2	1634868.1	2131328.2	1677890.8	2775	Pos	0.378950944464571	0.0336001042575307	-0.300672731147385	-0.127533169263786	0.248471280649351	-0.232816428960282
2776_Pos	PecM_Mut - WT	139.0794_11.05	0.177478961518847	0.0887394807594229	-0.0887394807594236	0.716848388033022	0.531196690597017	0.999151906182531	2.66177291363702	-0.67022070993757	1.02517863297526	Welch Two Sample t-test	two.sided	11.05	139.0794															747566.85	678525.37	1.10175224546136	0.139799836949061	710122.25	759733.56	726983.9	723756.8	805594.4	552085.75	2776	Pos	0.224853755232177	0.242960323210695	-0.0927012259710112	0.0185794975264602	0.134065913017103	-0.527758263015426
2777_Pos	PecM_Mut - WT	Cyanopyrazine	0.0990102059393861	0.049505102969693	-0.0495051029696931	0.38543701596643	0.72260096097194	0.999151906182531	3.42956323133825	-0.663507861922561	0.861528273801333	Welch Two Sample t-test	two.sided	11.04	147.0678	C02018						3	19847-12-2	C02018	(M+CH3CN+H)+	3.24908132242285	0.809668326366607	0.809668326366607	KEGG_1.0	4764317.16666667	4535535.9	1.05044194814259	0.07099643479442	4579006	5123682	4336242	4675299.5	5377703.5	3807626.2	2777	Pos	0.208223928439098	0.294412678240555	-0.229148908790053	0.00356249113452278	0.169440289260034	-0.446490478284157
2778_Pos	PecM_Mut - WT	126.5548_11.05	-0.00541801364606175	-0.00270900682303068	0.00270900682303107	-0.027713716916176	0.979496994839799	0.999151906182531	3.26870606195959	-0.599627442123601	0.588791414831477	Welch Two Sample t-test	two.sided	11.05	126.5548															7304000.83333333	7416615	0.984815961639283	-0.0220739500519707	7486305.5	7341528.5	7308971	7413418	7116726	7494898.5	2778	Pos	0.331933172282212	0.179758831232312	-0.19142745755483	-0.0039433254945338	-0.148632735196474	-0.167688485268685
2779_Pos	PecM_Mut - WT	L-Pipecolate	0.1430461841017	0.0715230920508505	-0.07152309205085	0.734724102161762	0.531340987869341	0.999151906182531	2.25494616898044	-0.610128627129497	0.896220995332897	Welch Two Sample t-test	two.sided	11.04	130.0863	C00408	Phytochemical compounds	Alkaloids	Alkaloids derived from lysine	Piperidine alkaloids	none	3	3105-95-1	C00408	(M+H)+	0.0355509074978499	0.999974722978991	0.999974722978991	KEGG_1.0	55885574	52708766.6666667	1.06027094797007	0.0844329868098406	58452656	45211452	58817970	53909076	50386096	59005772	2779	Pos	0.430085636961235	-0.167009324313374	-0.00552433566857959	-0.0224915470758145	-0.209992025140104	-0.0250684047633614
278_Neg	PecM_Mut - WT	UDP-glucose: 0.914	-0.0134231968834034	-0.00671159844170135	0.00671159844170204	-0.0254537190029067	0.9810451829189	0.988258750440363	3.58640217652367	-1.54665962461571	1.5198132308489	Welch Two Sample t-test	two.sided	0.97161674	565.047685669553							1								95892.572	105791.511666667	0.906429736084529	-0.14173290429602	46969.746	91851.266	188949.3	5139.709	51758.67	220383.56	278	Neg	-0.338767638768114	0.0963238332512362	0.598404033725135	-0.781599468057462	-0.279771190282125	0.705410430131332
2780_Pos	PecM_Mut - WT	N-BOC-L-tert-Leucine: 0.739	0.13778758969665	0.068893794848325	-0.0688937948483248	0.742555230620829	0.531770232045256	0.999151906182531	2.10417882454626	-0.623897952446232	0.899473131839532	Welch Two Sample t-test	two.sided	11.051654	132.101871053901							1								26293439.3333333	24939900.6666667	1.05427201514382	0.0762471480644675	27301582	21875096	27224304	25369966	24354432	27574640	2780	Pos	0.427800947771253	-0.127246349806689	-0.0468292375082071	-0.0313510963532151	-0.174290325718071	-0.0480839383850704
[truncated: 1,031 more rows]

## Sheet: Pos.ttest.metab
contrast	compound	row.ID	estimate	estimate1	estimate2	statistic	p.value	adj.p.value	parameter	conf.low	conf.high	method	alternative	rt	mz	KEGG	Class	Subclass_1	Subclass_2	Subclass_3	Subclass_4	Level	CAS.ID	Lab.ID	Adduct	mz.error	mz.match.score	Total.score	Database	mode	PecM_Mut	WT	FC	log2FC
[truncated: 1,815 more rows]

## Sheet: Pos.processed.data
compound	row.ID	10_WT1	11_PecMMut1	12_WT2	17_PecMMut2	6_WT3	8_PecMMut3	rt	mz	KEGG	Class	Subclass_1	Subclass_2	Subclass_3	Subclass_4	Level	ms2_files_id	ms2_spectrum_id	CAS.ID	HMDB.ID	Lab.ID	Adduct	mz.error	mz.match.score	RT.error	RT.match.score	CE	SS	Total.score	Database	mode
[truncated: 3,034 more rows]

[truncated: 5 more sheets: Pos.normalized.data, Neg.ttest.metab, Neg.processed.data, Neg.normalized.data, metadata]
